# Supplementary material for: Bis(2,9-dimethyl-1,10-phenanthrolin-1-ium) hydrogen (S,S)-tartrate nona­hydrate
Source: Acta Crystallogr Sect E Struct Rep Online. 2010 Dec 11;67(Pt 1):o87–8. doi: 10.1107/S160053681005110X (PMC3050301; doi:10.1107/S160053681005110X)
Supplement: Supplementary file 2 [file e-67-00o87-Isup2.hkl]

# 
# h,k,l, Fc-squared, Fo-squared, sigma(Fo-squared) and status flag 
# 
data_I
_shelx_title  mn1914  
_shelx_refln_list_code          4 
_shelx_F_calc_maximum      373.94 
_exptl_crystal_F_000      1864.00 
_reflns_d_resolution_high  0.7000 
 
loop_ 
 _symmetry_equiv_pos_as_xyz 
 'x, y, z' 
 '-x+1/2, -y, z+1/2' 
 'x+1/2, -y+1/2, -z' 
 '-x, y+1/2, -z+1/2' 
 
_cell_length_a     7.0927 
_cell_length_b    23.3998 
_cell_length_c    24.9335 
_cell_angle_alpha  90.000 
_cell_angle_beta   90.000 
_cell_angle_gamma  90.000 
 
_shelx_F_squared_multiplier     1.000 
 
loop_ 
 _refln_index_h 
 _refln_index_k 
 _refln_index_l 
 _refln_F_squared_calc 
 _refln_F_squared_meas 
 _refln_F_squared_sigma 
 _refln_observed_status 
   2   0   0   139833.64   142838.95   2376.88 o 
   4   0   0     4441.38     5051.71    151.24 o 
   6   0   0     3936.79     3854.25    321.51 o 
   8   0   0     1316.10     1005.70    196.68 o 
  10   0   0     1275.24     1294.76    158.22 o 
   1   1   0      197.86      133.08     26.04 o 
   2   1   0    18199.39    19325.99    214.97 o 
   3   1   0     6373.58     7503.91    139.53 o 
   4   1   0     1126.44     1222.61     57.65 o 
   5   1   0      752.60      807.75     53.41 o 
   6   1   0    13819.20    13595.27    297.09 o 
   7   1   0      869.15      776.57     60.27 o 
   8   1   0        2.49      250.53     57.45 o 
   9   1   0      253.83      238.47     64.69 o 
  10   1   0     1332.27     1364.44    165.47 o 
   1   2   0        9.63      -17.93     17.93 o 
   2   2   0    15346.39    15987.71    168.14 o 
   3   2   0    24251.99    26651.10    298.05 o 
   4   2   0      750.89      694.77     47.27 o 
   5   2   0        0.00       29.74     22.20 o 
   6   2   0       59.60       74.75     25.14 o 
   7   2   0      194.17      218.68     40.42 o 
   8   2   0      107.45      147.32     59.36 o 
   9   2   0      510.81      508.72     96.53 o 
  10   2   0       39.32      214.83     87.09 o 
   1   3   0      340.52      452.81     24.47 o 
   2   3   0    34707.91    35696.76    499.40 o 
   3   3   0    50026.74    53220.11    654.33 o 
   4   3   0     3797.81     4057.41     85.08 o 
   5   3   0      620.27      655.27     44.46 o 
   6   3   0      848.73      967.31     64.37 o 
   7   3   0       37.69      129.98     66.83 o 
   8   3   0       50.85      145.60     39.92 o 
   9   3   0      205.89      253.97    187.25 o 
  10   3   0      430.49      577.71    134.99 o 
   0   4   0       68.29      127.63     27.87 o 
   1   4   0     3604.05     3564.68     93.07 o 
   2   4   0     7301.60     7357.62    103.07 o 
   3   4   0    15589.12    15431.95    250.61 o 
   4   4   0      810.61      904.98     43.75 o 
   5   4   0     2665.61     2541.45     72.28 o 
   6   4   0      159.73      209.52     39.49 o 
   7   4   0        3.03       63.74     48.22 o 
   8   4   0      202.29      207.98     65.69 o 
   9   4   0     1430.71     1190.25    182.89 o 
  10   4   0       51.75       -5.81     81.29 o 
   1   5   0      275.51      325.50     25.96 o 
   2   5   0      280.95      368.76     26.81 o 
   3   5   0    17605.29    17529.33    339.45 o 
   4   5   0      382.91      424.14     32.26 o 
   5   5   0      554.40      528.99     35.04 o 
   6   5   0      432.21      539.26     53.25 o 
   7   5   0      555.42      544.72     54.86 o 
   8   5   0       25.80       68.31     28.91 o 
   9   5   0      206.80      197.55    110.32 o 
  10   5   0        5.65       91.45     98.70 o 
   0   6   0       52.52        4.35     25.18 o 
   1   6   0      434.25      487.60     31.51 o 
   2   6   0     1831.02     1755.25     44.01 o 
   3   6   0     5297.05     5640.34     88.25 o 
   4   6   0       58.86       54.27     24.00 o 
   5   6   0     1595.89     1479.68     69.60 o 
   6   6   0      110.83      195.11     54.89 o 
   7   6   0      238.79      243.57     47.35 o 
   8   6   0        4.05       38.46     44.65 o 
   9   6   0      105.47      156.86     45.93 o 
   1   7   0       25.01        7.34     21.86 o 
   2   7   0    12290.55    12293.06    154.59 o 
   3   7   0     2077.87     2169.82     54.49 o 
   4   7   0      116.85       84.77     21.36 o 
   5   7   0      377.78      491.58     48.47 o 
   6   7   0      354.08      421.29     52.27 o 
   7   7   0       24.62       67.27     48.02 o 
   8   7   0       36.29      138.80     46.80 o 
   9   7   0      614.07      564.65    159.67 o 
   0   8   0    12372.80    11629.76    216.63 o 
   1   8   0      462.45      473.85     27.81 o 
   2   8   0      513.78      599.02     38.92 o 
   3   8   0     2405.57     2229.00     55.43 o 
   4   8   0      434.18      484.25     38.87 o 
   5   8   0     1572.00     1557.69     60.90 o 
   6   8   0       73.77       80.13     47.93 o 
   7   8   0        0.03       80.98     33.73 o 
   8   8   0        1.68       38.90     38.33 o 
   9   8   0       79.45       51.85     68.52 o 
   1   9   0      302.22      264.27     24.88 o 
   2   9   0      287.99      232.13     31.03 o 
   3   9   0     6055.64     6076.56     94.20 o 
   4   9   0       73.17       51.67     22.18 o 
   5   9   0       17.83       47.12     28.38 o 
   6   9   0      186.15      301.95     69.77 o 
   7   9   0       14.47      101.32     72.28 o 
   8   9   0      718.93      770.93     62.57 o 
   9   9   0       70.72       46.01     69.01 o 
   0  10   0      405.76      509.13     38.67 o 
   1  10   0     2494.07     2368.68     60.59 o 
   2  10   0      375.12      496.89     38.96 o 
   3  10   0    10122.82     9797.00    126.97 o 
   4  10   0      915.75      914.94     40.81 o 
   5  10   0     3529.11     3300.87    109.42 o 
   6  10   0      206.30      214.30     45.57 o 
   7  10   0      404.13      555.54     58.29 o 
   8  10   0       96.88      213.31     39.74 o 
   9  10   0     3008.51     2054.50    130.90 o 
   1  11   0       17.80       39.90     19.66 o 
   2  11   0     3163.52     3297.57     80.73 o 
   3  11   0     7149.74     6706.62    124.08 o 
   4  11   0        3.61      -22.28     26.78 o 
   5  11   0     1030.24      987.01     70.71 o 
   6  11   0      945.95     1068.45     74.32 o 
   7  11   0      931.98      962.80     84.01 o 
   8  11   0       98.08      203.62     38.25 o 
   9  11   0      102.90       58.26     51.52 o 
   0  12   0     9961.16     9412.96    274.25 o 
   1  12   0     1715.62     1834.10     56.27 o 
   2  12   0        4.40      -12.36     19.22 o 
   3  12   0     3219.55     3052.90     85.01 o 
   4  12   0     2054.78     1811.23     73.21 o 
   5  12   0     2284.88     2075.43     84.02 o 
   6  12   0     1252.86     1217.58     79.61 o 
   7  12   0      260.29      350.30     53.87 o 
   8  12   0      983.86      894.34     75.64 o 
   9  12   0      533.43      460.82     90.14 o 
   1  13   0      319.91      345.51     35.83 o 
   2  13   0     3010.49     2721.18     78.01 o 
   3  13   0     3005.77     2914.59     85.90 o 
   4  13   0      660.73      613.91     53.52 o 
   5  13   0      206.28      305.69     44.28 o 
   6  13   0     2899.62     2463.53    139.32 o 
   7  13   0      196.92      242.55     46.61 o 
   8  13   0      242.85      266.82     49.85 o 
   9  13   0      370.88      164.43     60.12 o 
   0  14   0     3043.88     2594.82     70.12 o 
   1  14   0      723.19      819.91     39.05 o 
   2  14   0      276.67      253.86     30.12 o 
   3  14   0       95.86       41.10     32.03 o 
   4  14   0     3008.62     2924.28     93.01 o 
   5  14   0      252.20      229.53     43.15 o 
   6  14   0     1134.65     1123.94    116.07 o 
   7  14   0        0.50       95.38     40.21 o 
   8  14   0     1145.23     1132.64    116.49 o 
   9  14   0      108.90       67.46     60.38 o 
   1  15   0     1314.38     1368.96     48.57 o 
   2  15   0     1618.04     1397.77     62.92 o 
   3  15   0     2246.55     2272.74     81.22 o 
   4  15   0      294.72      322.31     47.84 o 
   5  15   0     1455.20     1518.17     88.68 o 
   6  15   0     3307.23     2720.98    113.67 o 
   7  15   0      129.60      234.99     49.61 o 
   8  15   0       25.68      131.73     64.24 o 
   9  15   0        1.02      105.35     65.45 o 
   0  16   0     2935.51     2718.39     75.16 o 
   1  16   0    12064.95    10797.39    147.36 o 
   2  16   0       11.68       18.34     26.50 o 
   3  16   0     3436.70     3160.32     95.72 o 
   4  16   0      821.04      797.37     62.95 o 
   5  16   0       62.43      119.04     76.06 o 
   6  16   0        9.80       71.86     50.70 o 
   7  16   0        5.17      127.41     71.44 o 
   8  16   0       54.57       72.59     82.11 o 
   1  17   0     1834.93     1973.37     59.17 o 
   2  17   0        0.03       10.17     35.71 o 
   3  17   0      122.74      115.50     38.05 o 
   4  17   0       21.56        9.04     35.45 o 
   5  17   0     1177.56     1038.02     70.71 o 
   6  17   0      227.14      268.26     58.09 o 
   7  17   0      578.44      649.40     71.93 o 
   8  17   0       26.27       43.57     95.45 o 
   0  18   0    19303.89    18520.90    326.63 o 
   1  18   0     4529.68     4189.53     88.74 o 
   2  18   0     1682.34     1632.67     71.40 o 
   3  18   0      467.77      556.21     54.93 o 
   4  18   0     1414.85     1187.68     71.85 o 
   5  18   0      830.06      869.44     80.56 o 
   6  18   0      580.42      577.25     63.24 o 
   7  18   0       87.17      142.97     50.07 o 
   8  18   0       93.98       59.73     68.54 o 
   1  19   0      318.76      337.21     51.34 o 
   2  19   0     5712.42     5002.80    122.47 o 
   3  19   0       96.26       68.43     37.44 o 
   4  19   0     3639.82     3000.57    104.12 o 
   5  19   0      377.63      383.28     51.80 o 
   6  19   0      730.87      789.48     65.80 o 
   7  19   0        0.45      131.88     48.67 o 
   8  19   0       11.94        8.80     64.83 o 
   0  20   0    27089.81    25827.51    512.09 o 
   1  20   0      256.61      241.21     53.35 o 
   2  20   0     1658.59     1817.18     77.75 o 
   3  20   0      867.43      838.35     62.86 o 
   4  20   0     1085.54     1164.35     73.37 o 
   5  20   0      387.08      396.16     53.62 o 
   6  20   0       22.15      111.48     30.92 o 
   7  20   0       54.66       56.86     54.67 o 
   8  20   0      468.94      343.62     97.21 o 
   1  21   0       72.68       85.90     45.76 o 
   2  21   0     2341.24     1909.16    103.37 o 
   3  21   0        0.21       65.05     30.49 o 
   4  21   0      219.51      333.98     50.62 o 
   5  21   0      438.82      392.38     55.01 o 
   6  21   0      102.11      133.58     51.59 o 
   7  21   0      365.66      229.49     65.73 o 
   0  22   0      782.31      615.23     83.56 o 
   1  22   0      501.65      652.26     75.64 o 
   2  22   0      334.60      344.34     62.79 o 
   3  22   0       63.81      146.10     35.52 o 
   4  22   0      165.72      250.53     46.15 o 
   5  22   0      752.96      689.38     65.50 o 
   6  22   0      260.87      240.18     48.61 o 
   7  22   0      101.97      163.51     63.95 o 
   1  23   0      481.45      472.91     69.92 o 
   2  23   0      162.63      282.15     63.44 o 
   3  23   0        7.55       57.64     94.28 o 
   4  23   0        0.25       27.63     26.84 o 
   5  23   0        0.46      129.72     42.15 o 
   6  23   0       69.21      132.69     40.89 o 
   7  23   0       87.37       90.87     61.20 o 
   0  24   0       13.13       17.42    134.99 o 
   1  24   0       17.35       29.23     67.67 o 
   2  24   0      627.67      542.82     78.07 o 
   3  24   0        3.02       81.16     54.06 o 
   4  24   0      198.24      282.85     59.61 o 
   5  24   0      441.42      530.18     72.86 o 
   6  24   0       10.49      -50.94     50.94 o 
   7  24   0       99.86       69.26     62.09 o 
   1  25   0      216.72      124.91     49.40 o 
   2  25   0      228.11      305.09     71.44 o 
   3  25   0     1128.38      999.74     95.12 o 
   4  25   0      194.00      225.95     70.54 o 
   5  25   0       58.70      200.10     61.97 o 
   6  25   0       35.77       66.06     60.76 o 
   0  26   0      107.85       63.87    139.35 o 
   1  26   0      102.84      126.16     55.14 o 
   2  26   0       66.48      146.97     56.72 o 
   3  26   0       53.50      158.53     56.74 o 
   4  26   0      274.12      374.19     84.10 o 
   5  26   0      244.80      261.84     67.93 o 
   6  26   0       18.18      -20.52     49.75 o 
   1  27   0      310.42      152.99    127.01 o 
   2  27   0      584.14      711.64    155.04 o 
   3  27   0       49.14      147.33     55.19 o 
   4  27   0       12.85      146.28     64.65 o 
   5  27   0        4.04        9.42     75.42 o 
   0  28   0      460.93      299.02    161.12 o 
   1  28   0      116.16      115.58    101.10 o 
   2  28   0        3.37       65.18     50.22 o 
   3  28   0      163.79      189.01     62.93 o 
   4  28   0      122.64       73.48     89.72 o 
   5  28   0        1.58      117.17     52.78 o 
   1  29   0      115.86      230.93    107.87 o 
   2  29   0       47.62      165.93     81.23 o 
   3  29   0       28.58      155.91     62.51 o 
   4  29   0        9.60      184.38     67.04 o 
   5  29   0      264.24      257.07     85.52 o 
   0  30   0      143.23       68.22    174.18 o 
   1  30   0       16.24      -49.43    107.41 o 
   2  30   0       30.63      -85.99     85.99 o 
   3  30   0      176.68      114.16     70.19 o 
   4  30   0       51.23       90.44     79.74 o 
   1  31   0        0.67       98.04    127.63 o 
   2  31   0       36.87      149.89    112.76 o 
   3  31   0       13.25       97.27     62.96 o 
   0  32   0      217.97      342.56    201.76 o 
   1  32   0        3.67      145.36    142.98 o 
   2  32   0      191.77      471.94    118.90 o 
   1  33   0        0.41       49.26    116.47 o 
   1   0   1        1.84       -4.17     20.45 o 
   2   0   1    95788.88   101923.20    961.41 o 
   3   0   1       24.16       -3.64     24.46 o 
   4   0   1     9201.94    10301.76    162.49 o 
   5   0   1       40.64       90.12     30.99 o 
   6   0   1      334.62      368.39     59.50 o 
   7   0   1       12.45       78.77     35.02 o 
   8   0   1      136.34      218.78     36.04 o 
   9   0   1       87.22      267.96    112.49 o 
  10   0   1        8.21      168.53    138.62 o 
   1   1   1       47.11       28.96     16.09 o 
   2   1   1     6207.77     6903.79     71.82 o 
   3   1   1     1047.13      877.89     33.21 o 
   4   1   1     4206.70     4660.90     72.35 o 
   5   1   1      536.68      671.27     35.00 o 
   6   1   1     3011.71     2769.46     61.90 o 
   7   1   1      180.81      148.59     24.52 o 
   8   1   1      312.82      329.55     45.06 o 
   9   1   1       92.39      123.69     46.27 o 
  10   1   1      361.61      252.26     95.08 o 
   1   2   1     1716.77     1642.43     32.70 o 
   2   2   1    22720.56    24115.05    194.22 o 
   3   2   1     2470.04     2098.32     41.94 o 
   4   2   1     2001.98     2145.81     46.96 o 
   5   2   1       44.44       98.34     22.51 o 
   6   2   1      613.79      622.86     32.59 o 
   7   2   1       84.37      138.13     25.21 o 
   8   2   1       94.98      207.52     39.45 o 
   9   2   1      262.06      219.16     37.70 o 
  10   2   1      392.40      427.63     84.67 o 
   0   3   1      223.80      257.12     20.30 o 
   1   3   1       31.31       13.50     12.49 o 
   2   3   1     1125.28     1010.15     30.32 o 
   3   3   1     1336.06     1236.73     32.70 o 
   4   3   1     1037.10     1015.25     33.40 o 
   5   3   1      101.95      135.15     19.78 o 
   6   3   1       84.33       99.54     26.88 o 
   7   3   1       26.08       84.27     21.49 o 
   8   3   1       54.16      159.02     33.27 o 
   9   3   1       51.59      110.81     27.45 o 
  10   3   1      142.51      252.93     71.20 o 
   0   4   1       47.03       22.71     13.37 o 
   1   4   1      184.40      192.97     15.41 o 
   2   4   1     1610.41     1538.42     31.99 o 
   3   4   1      169.83      231.43     19.76 o 
   4   4   1     1286.95     1105.45     32.94 o 
   5   4   1      184.79      308.06     22.25 o 
   6   4   1      150.62      198.85     27.88 o 
   7   4   1       38.16      124.88     23.12 o 
   8   4   1      123.50      122.04     23.39 o 
   9   4   1       84.29      192.93     43.74 o 
  10   4   1       83.23      210.63     66.50 o 
   0   5   1     4096.11     3963.84     54.64 o 
   1   5   1     1093.40     1017.32     27.23 o 
   2   5   1      313.75      386.67     19.20 o 
   3   5   1      376.88      372.96     23.57 o 
   4   5   1       93.52      108.76     17.03 o 
   5   5   1      156.06      183.94     19.34 o 
   6   5   1       49.35       59.69     23.32 o 
   7   5   1       38.02       85.15     31.16 o 
   8   5   1      425.47      320.40     34.88 o 
   9   5   1       68.25      116.44     57.21 o 
  10   5   1       26.95      141.50     67.22 o 
   0   6   1      180.81      210.54     18.86 o 
   1   6   1       94.89       56.10     15.68 o 
   2   6   1     1116.64     1245.93     28.07 o 
   3   6   1     1113.79     1092.41     31.62 o 
   4   6   1      139.54      111.19     18.29 o 
   5   6   1       72.46      116.62     23.72 o 
   6   6   1      170.97      227.80     29.95 o 
   7   6   1      182.65      225.13     27.75 o 
   8   6   1       89.44      119.48     32.42 o 
   9   6   1       39.60       89.69     42.33 o 
   0   7   1      225.96      213.22     18.44 o 
   1   7   1      222.52      208.10     17.13 o 
   2   7   1       17.17       10.42     14.33 o 
   3   7   1     1181.80     1073.08     29.42 o 
   4   7   1      141.04      191.58     20.35 o 
   5   7   1      124.48      165.71     22.72 o 
   6   7   1       46.36       97.67     29.63 o 
   7   7   1      123.06      230.34     31.54 o 
   8   7   1       73.60      107.10     27.79 o 
   9   7   1       62.35      127.15     59.05 o 
   0   8   1     1007.98     1017.11     30.16 o 
   1   8   1      693.79      685.79     22.82 o 
   2   8   1      915.20      990.01     32.58 o 
   3   8   1      905.77      936.43     27.63 o 
   4   8   1      355.74      474.73     27.21 o 
   5   8   1      635.66      595.43     29.85 o 
   6   8   1     1777.71     1464.48     47.51 o 
   7   8   1      998.40      977.03     48.18 o 
   8   8   1     1236.03     1088.81     68.98 o 
   9   8   1      655.21      484.81     61.11 o 
   0   9   1      145.65      142.32     18.88 o 
   1   9   1      131.58      126.57     15.87 o 
   2   9   1      629.63      779.83     31.35 o 
   3   9   1      412.27      471.99     22.91 o 
   4   9   1      909.56      892.89     29.77 o 
   5   9   1      700.38      772.52     32.24 o 
   6   9   1      576.95      631.58     42.69 o 
   7   9   1      866.12      791.67     45.50 o 
   8   9   1       96.67      151.77     30.64 o 
   9   9   1      496.47      377.33     74.75 o 
   0  10   1     1478.00     1506.94     36.95 o 
   1  10   1      742.38      808.86     25.64 o 
   2  10   1      441.24      407.15     26.63 o 
   3  10   1     1203.51     1151.66     30.15 o 
   4  10   1       32.83       66.53     14.13 o 
   5  10   1      793.77      791.54     44.21 o 
   6  10   1      198.71      253.48     41.44 o 
   7  10   1     1622.95     1544.11     59.95 o 
   8  10   1      694.33      550.37     46.85 o 
   9  10   1      764.97      521.71     58.50 o 
   0  11   1      521.37      580.15     27.93 o 
   1  11   1      245.25      240.19     18.21 o 
   2  11   1     1033.26     1055.19     30.59 o 
   3  11   1     1483.69     1314.26     36.79 o 
   4  11   1       64.23       61.13     22.54 o 
   5  11   1      202.26      160.61     31.09 o 
   6  11   1      848.51      995.93     71.54 o 
   7  11   1      350.50      437.17     39.64 o 
   8  11   1      114.51      133.03     36.03 o 
   9  11   1     1117.08      781.73     85.15 o 
   0  12   1      504.75      544.64     27.44 o 
   1  12   1     1441.13     1477.95     32.54 o 
   2  12   1       96.78       57.80     17.55 o 
   3  12   1      989.53     1036.39     40.11 o 
   4  12   1      750.77      784.23     39.97 o 
   5  12   1       31.38       90.73     24.85 o 
   6  12   1      260.13      288.41     37.72 o 
   7  12   1      200.57      280.93     43.20 o 
   8  12   1      369.04      385.69     41.28 o 
   9  12   1      481.75      391.52     54.29 o 
   0  13   1      496.85      453.51     24.84 o 
   1  13   1     1543.34     1508.30     33.71 o 
   2  13   1      368.15      341.13     20.85 o 
   3  13   1     1514.35     1348.75     44.85 o 
   4  13   1      108.85       85.99     24.20 o 
   5  13   1      795.54      677.50     39.81 o 
   6  13   1      690.00      654.65     47.91 o 
   7  13   1      114.29      166.39     29.13 o 
   8  13   1       27.13       74.85     29.69 o 
   9  13   1      896.44      637.69     66.20 o 
   0  14   1     1240.62      931.09     30.50 o 
   1  14   1     1566.33     1596.84     35.46 o 
   2  14   1      114.51      165.86     20.93 o 
   3  14   1     1763.96     1616.44     48.56 o 
   4  14   1     2011.80     1734.84     52.56 o 
   5  14   1      184.73      199.13     32.73 o 
   6  14   1       13.73      116.46     31.25 o 
   7  14   1      164.61      177.98     34.07 o 
   8  14   1      568.62      462.47     52.07 o 
   9  14   1       27.58       51.06     41.32 o 
   0  15   1      285.02      437.78     40.56 o 
   1  15   1      574.39      644.64     29.56 o 
   2  15   1      325.63      318.86     28.75 o 
   3  15   1     2433.60     2208.24     56.37 o 
   4  15   1      652.77      680.19     41.41 o 
   5  15   1     2109.21     1788.08     56.97 o 
   6  15   1     1727.30     1470.65     63.83 o 
   7  15   1      290.24      312.19     55.75 o 
   8  15   1      188.06      207.34     43.41 o 
   9  15   1      634.04      331.49     58.97 o 
   0  16   1      156.64      161.34     20.02 o 
   1  16   1     5829.35     5485.04     69.32 o 
   2  16   1      705.99      777.30     37.29 o 
   3  16   1      919.28      920.60     43.39 o 
   4  16   1      500.49      496.33     38.22 o 
   5  16   1      900.62      957.97     49.73 o 
   6  16   1     1124.69     1110.29     58.95 o 
   7  16   1       73.29      212.52     34.35 o 
   8  16   1      165.79       69.79     47.33 o 
   0  17   1      883.55      917.78     48.81 o 
   1  17   1     1480.34     1526.56     37.10 o 
   2  17   1     1261.09     1172.13     44.18 o 
   3  17   1       95.16      116.43     26.89 o 
   4  17   1      690.84      779.26     44.86 o 
   5  17   1      518.96      541.92     46.43 o 
   6  17   1      494.35      559.98     48.44 o 
   7  17   1      112.37      255.11     36.72 o 
   8  17   1      524.66      380.10     55.10 o 
   0  18   1     8003.14     7578.59    144.79 o 
   1  18   1      941.22      985.24     31.19 o 
   2  18   1     9108.45     8150.91    109.95 o 
   3  18   1     1025.51     1048.29     47.49 o 
   4  18   1     2305.63     2101.76     62.19 o 
   5  18   1      247.86      260.45     33.70 o 
   6  18   1      161.68      170.31     26.46 o 
   7  18   1       56.08      112.49     30.95 o 
   8  18   1      354.04      325.49     54.14 o 
   0  19   1      313.44      387.14     44.01 o 
   1  19   1     2117.30     2031.33     59.51 o 
   2  19   1     1736.82     1605.40     51.42 o 
   3  19   1     2344.60     2209.07     61.80 o 
   4  19   1     1370.13     1239.71     53.21 o 
   5  19   1      208.25      310.92     33.56 o 
   6  19   1      116.82      219.37     27.99 o 
   7  19   1       51.78      117.12     34.84 o 
   8  19   1      296.98      284.25     54.75 o 
   0  20   1     5012.61     4755.36    137.33 o 
   1  20   1     1066.46     1119.22     56.87 o 
   2  20   1     7486.15     6999.67    105.62 o 
   3  20   1     1048.35      994.36     47.09 o 
   4  20   1     1341.57     1408.75     54.90 o 
   5  20   1     1077.59      984.96     70.06 o 
   6  20   1       56.85      166.39     24.99 o 
   7  20   1       42.01       78.54     41.28 o 
   8  20   1       46.87      107.89     51.58 o 
   0  21   1     7538.85     6908.80    148.25 o 
   1  21   1     1478.07     1375.15     63.37 o 
   2  21   1     1044.68     1106.90     64.17 o 
   3  21   1      108.70      125.80     25.08 o 
   4  21   1      879.68      846.31     47.58 o 
   5  21   1      808.27      812.24     58.12 o 
   6  21   1      658.82      614.37     44.01 o 
   7  21   1      463.52      431.54     52.90 o 
   0  22   1     1118.19     1024.30     64.60 o 
   1  22   1     1589.05     1425.15     65.00 o 
   2  22   1      640.29      745.41     56.91 o 
   3  22   1      846.35      843.75     44.34 o 
   4  22   1      999.66     1089.15     50.28 o 
   5  22   1      137.92      228.21     29.86 o 
   6  22   1      377.83      384.32     45.06 o 
   7  22   1       44.30       40.22     39.59 o 
   0  23   1       96.97      145.62     47.48 o 
   1  23   1        2.53       31.50     32.07 o 
   2  23   1     1086.87     1103.81     63.49 o 
   3  23   1     1062.61      992.57     65.40 o 
   4  23   1      726.98      822.55     50.05 o 
   5  23   1       34.46      144.06     26.35 o 
   6  23   1       99.08      132.13     42.31 o 
   7  23   1       65.88       74.72     40.29 o 
   0  24   1      482.45      677.27    263.45 o 
   1  24   1      473.96      506.10     53.79 o 
   2  24   1     1397.95     1242.15     67.04 o 
   3  24   1     1158.56     1004.22     64.67 o 
   4  24   1      238.85      370.74     46.65 o 
   5  24   1      187.63      269.12     30.84 o 
   6  24   1       10.69       56.43     35.50 o 
   7  24   1      129.39       95.06     43.82 o 
   0  25   1     2245.83     2044.90    177.97 o 
   1  25   1      601.09      607.24     83.19 o 
   2  25   1      582.19      552.59     54.25 o 
   3  25   1      251.46      282.64     46.36 o 
   4  25   1      428.04      491.91     53.83 o 
   5  25   1      281.47      272.70     34.61 o 
   6  25   1       91.29      108.27     45.81 o 
   0  26   1       17.99       59.97    102.50 o 
   1  26   1      182.68      199.89     38.57 o 
   2  26   1      264.68      223.89     46.46 o 
   3  26   1       21.61       76.16     35.17 o 
   4  26   1      464.73      482.80     52.50 o 
   5  26   1       77.55      112.94     52.94 o 
   6  26   1      181.50      144.91     37.82 o 
   0  27   1     2192.15     1882.51    176.40 o 
   1  27   1      256.24      305.29     83.55 o 
   2  27   1      941.46      795.86     61.72 o 
   3  27   1      150.51      211.11     42.53 o 
   4  27   1      590.40      640.62     63.63 o 
   5  27   1      403.40      298.82     53.81 o 
   0  28   1     1243.53     1492.47    178.93 o 
   1  28   1      936.59      970.58    108.26 o 
   2  28   1      298.81      398.40     70.98 o 
   3  28   1       44.61      151.88     51.09 o 
   4  28   1        2.56      175.79     50.21 o 
   5  28   1        6.41      108.66     52.50 o 
   0  29   1       12.11      140.41    100.52 o 
   1  29   1        2.19      207.18     72.11 o 
   2  29   1      219.18      356.12     72.97 o 
   3  29   1      828.91      659.43     66.86 o 
   4  29   1      221.37      210.89     45.40 o 
   5  29   1      195.20      196.18     54.06 o 
   0  30   1      346.88      341.67    136.54 o 
   1  30   1      291.16      337.80     95.99 o 
   2  30   1      336.77      351.94     85.83 o 
   3  30   1      599.86      538.70     62.22 o 
   4  30   1      361.90      337.94     55.79 o 
   0  31   1      334.83      248.08    139.39 o 
   1  31   1       43.50      112.42     86.01 o 
   2  31   1       73.99      258.46     82.27 o 
   3  31   1      155.52      121.89     42.80 o 
   0  32   1       37.08      137.23    124.45 o 
   1  32   1       47.25      131.37     77.48 o 
   2  32   1       39.13      172.74     70.73 o 
   0  33   1       43.79      178.54    128.24 o 
   1  33   1      291.00      240.26    107.06 o 
   1   0   2     1295.93     1128.23     37.39 o 
   2   0   2     9829.92     9976.95    130.15 o 
   3   0   2    13773.44    16545.39    207.42 o 
   4   0   2    13457.27    14500.90    203.70 o 
   5   0   2      885.02      848.93     54.70 o 
   6   0   2      138.65      162.52     60.32 o 
   7   0   2       48.22       74.69     29.27 o 
   8   0   2      566.49      643.96     80.52 o 
   9   0   2        2.52      106.80     41.20 o 
  10   0   2      437.51      367.24    110.32 o 
   1   1   2     1682.98     1773.46     31.91 o 
   2   1   2    55939.14    60680.55    394.34 o 
   3   1   2    15918.39    17157.57    174.46 o 
   4   1   2     2547.86     2408.65     53.08 o 
   5   1   2       79.67      130.30     21.05 o 
   6   1   2      476.18      584.00     32.44 o 
   7   1   2      131.03      148.56     26.15 o 
   8   1   2      392.75      586.31     53.11 o 
   9   1   2     1153.06     1084.71     58.59 o 
  10   1   2      463.81      315.11    109.17 o 
   1   2   2     5485.16     5426.84     55.86 o 
   2   2   2     5039.15     4833.62     54.58 o 
   3   2   2    28037.85    29488.61    223.95 o 
   4   2   2     5121.26     5525.80     74.84 o 
   5   2   2       59.59       88.84     25.00 o 
   6   2   2      793.04      872.28     35.35 o 
   7   2   2      568.17      639.36     40.86 o 
   8   2   2       93.42      221.01     30.36 o 
   9   2   2       95.48      258.96     44.99 o 
  10   2   2      890.26      693.34    108.86 o 
   0   3   2    68446.07    68880.04   1296.87 o 
   1   3   2       61.68       33.06     13.38 o 
   2   3   2     6514.04     6612.69     65.74 o 
   3   3   2     7765.08     8161.08     81.54 o 
   4   3   2    10084.66     9595.08     99.01 o 
   5   3   2      896.25      984.25     34.61 o 
   6   3   2     1035.87     1118.92     47.43 o 
   7   3   2      316.32      404.80     35.03 o 
   8   3   2       45.92      228.16     40.67 o 
   9   3   2      114.09      240.81     55.31 o 
  10   3   2      444.32      448.01     88.11 o 
   0   4   2     2181.50     2192.80     41.22 o 
   1   4   2     3522.73     3512.92     41.48 o 
   2   4   2      367.88      442.95     19.46 o 
   3   4   2      833.32      835.53     28.05 o 
   4   4   2      696.30      682.86     28.22 o 
   5   4   2     1837.40     1831.12     43.93 o 
   6   4   2     1349.30     1457.73     52.58 o 
   7   4   2      124.05      136.56     26.45 o 
   8   4   2      238.68      269.79     26.11 o 
   9   4   2       18.61      150.12     58.70 o 
  10   4   2     1596.12     1301.49    137.70 o 
   0   5   2    94824.18    93676.74   1035.55 o 
   1   5   2    11104.03    11374.18    106.11 o 
   2   5   2     3045.84     2875.97     40.97 o 
   3   5   2     1774.19     1554.29     31.43 o 
   4   5   2     2522.53     2473.38     45.26 o 
   5   5   2     2493.81     2326.96     48.01 o 
   6   5   2      325.52      421.62     39.07 o 
   7   5   2      219.81      347.29     39.67 o 
   8   5   2      255.58      289.74     34.38 o 
   9   5   2      166.16      238.68     51.43 o 
  10   5   2      257.26      213.37     78.06 o 
   0   6   2      238.12      243.75     19.53 o 
   1   6   2     1209.57     1121.54     26.89 o 
   2   6   2     7950.57     8378.08     74.93 o 
   3   6   2      477.06      522.69     22.36 o 
   4   6   2      239.42      227.80     18.49 o 
   5   6   2      208.94      242.17     28.00 o 
   6   6   2      433.79      524.65     42.78 o 
   7   6   2      451.09      463.56     36.25 o 
   8   6   2       53.93      100.29     26.30 o 
   9   6   2       51.53      201.47     53.55 o 
   0   7   2     5071.29     5069.54     72.08 o 
   1   7   2      879.87      794.37     24.98 o 
   2   7   2      902.68     1042.70     29.38 o 
   3   7   2      343.47      384.07     21.17 o 
   4   7   2       91.32      128.27     20.10 o 
   5   7   2      722.09      767.36     34.71 o 
   6   7   2       41.30       97.74     24.88 o 
   7   7   2      238.54      264.85     32.43 o 
   8   7   2     1700.64     1487.00     69.75 o 
   9   7   2      226.95      172.42     58.88 o 
   0   8   2     6703.36     6586.41     71.63 o 
   1   8   2     5615.67     5443.44     66.48 o 
   2   8   2     6950.18     6926.87     70.72 o 
   3   8   2     2058.76     2088.38     38.47 o 
   4   8   2      148.01      214.28     20.04 o 
   5   8   2      919.49     1040.55     37.99 o 
   6   8   2      167.68      274.11     25.42 o 
   7   8   2      959.38      871.08     49.96 o 
   8   8   2      129.87      173.47     33.54 o 
   9   8   2       70.05       87.70     45.37 o 
   0   9   2      263.57      222.81     20.11 o 
   1   9   2     4283.25     4199.93     48.58 o 
   2   9   2      341.29      381.54     21.24 o 
   3   9   2     3259.26     3044.04     45.60 o 
   4   9   2     1634.62     1516.36     37.42 o 
   5   9   2     2336.10     2376.00     52.28 o 
   6   9   2      538.64      556.76     41.28 o 
   7   9   2      325.75      304.70     33.34 o 
   8   9   2      457.57      504.61     52.26 o 
   9   9   2      149.89      184.09     47.50 o 
   0  10   2      336.30      369.52     23.28 o 
   1  10   2      155.99      171.14     16.62 o 
   2  10   2      844.54      801.94     27.39 o 
   3  10   2      327.49      293.07     20.41 o 
   4  10   2      685.03      791.31     27.91 o 
   5  10   2      908.89      873.42     46.30 o 
   6  10   2     3322.06     2854.78     76.14 o 
   7  10   2      609.42      582.70     42.93 o 
   8  10   2      609.18      659.37     50.31 o 
   9  10   2      233.40      159.40     47.48 o 
   0  11   2    11781.09    11596.82    143.53 o 
   1  11   2      111.20      172.57     17.26 o 
   2  11   2      281.96      295.57     21.58 o 
   3  11   2     2083.87     1968.64     42.32 o 
   4  11   2     1686.89     1489.98     49.30 o 
   5  11   2     1918.62     1831.03     61.14 o 
   6  11   2      542.97      588.62     55.07 o 
   7  11   2      600.02      589.64     44.15 o 
   8  11   2      412.79      494.33     46.74 o 
   9  11   2      374.25      336.46     61.02 o 
   0  12   2      361.39      413.10     25.43 o 
   1  12   2     1718.98     1770.00     35.33 o 
   2  12   2     1172.53     1080.87     32.62 o 
   3  12   2     1288.54     1261.56     42.21 o 
   4  12   2      305.11      342.02     30.71 o 
   5  12   2     1443.49     1314.15     53.56 o 
   6  12   2     3440.57     2934.24     79.63 o 
   7  12   2      187.63      172.10     31.94 o 
   8  12   2       30.53      136.32     36.82 o 
   9  12   2        9.37       67.09     46.86 o 
   0  13   2      120.03      128.39     20.17 o 
   1  13   2     1373.91     1377.88     34.29 o 
   2  13   2       96.24      118.53     16.88 o 
   3  13   2      264.87      358.18     30.19 o 
   4  13   2      987.00     1021.69     44.19 o 
   5  13   2     1973.94     1706.33     53.58 o 
   6  13   2      343.28      355.25     41.83 o 
   7  13   2      282.42      311.09     37.95 o 
   8  13   2       32.24       92.82     35.39 o 
   9  13   2      690.96      537.52     72.62 o 
   0  14   2     1021.24     1115.24     33.58 o 
   1  14   2     2306.89     2246.49     37.41 o 
   2  14   2     1128.85     1066.86     29.86 o 
   3  14   2     3610.02     3399.59     66.60 o 
   4  14   2      419.34      446.75     35.25 o 
   5  14   2     2524.36     2209.79     60.95 o 
   6  14   2      253.66      307.31     39.33 o 
   7  14   2      161.99      218.12     32.55 o 
   8  14   2       77.60      160.77     63.17 o 
   9  14   2       69.50       58.35     51.35 o 
   0  15   2     2013.39     2043.85     45.12 o 
   1  15   2      407.22      537.13     23.70 o 
   2  15   2      147.57      121.35     23.27 o 
   3  15   2      566.65      621.82     37.78 o 
   4  15   2     1125.88     1108.89     47.75 o 
   5  15   2      666.09      717.20     44.15 o 
   6  15   2       98.70      129.94     33.13 o 
   7  15   2       30.10      145.20     30.36 o 
   8  15   2      261.36      233.48     46.23 o 
   9  15   2      628.95      584.18     81.46 o 
   0  16   2      745.20      694.31     33.93 o 
   1  16   2      511.18      565.21     24.19 o 
   2  16   2     1373.53     1334.95     44.27 o 
   3  16   2      626.49      714.88     40.54 o 
   4  16   2       80.90      130.50     27.93 o 
   5  16   2       54.50       92.31     26.20 o 
   6  16   2      153.34      220.64     35.82 o 
   7  16   2      426.38      382.57     40.73 o 
   8  16   2        7.59       26.46     38.65 o 
   0  17   2      528.84      653.39     45.03 o 
   1  17   2      341.43      418.61     23.30 o 
   2  17   2      487.67      524.96     32.90 o 
   3  17   2      519.08      524.06     37.29 o 
   4  17   2     2844.92     2482.40     65.03 o 
   5  17   2      950.58     1068.99     51.24 o 
   6  17   2      329.36      305.39     51.04 o 
   7  17   2      750.76      755.17     54.18 o 
   8  17   2      374.47      325.12     57.82 o 
   0  18   2      359.88      572.44     48.97 o 
   1  18   2     4837.65     4318.51     63.47 o 
   2  18   2      670.99      654.39     36.42 o 
   3  18   2       88.11       87.44     24.84 o 
   4  18   2     2561.82     2549.55     66.89 o 
   5  18   2      613.79      739.44     46.63 o 
   6  18   2      102.31      227.92     32.26 o 
   7  18   2      207.94      216.37     38.40 o 
   8  18   2      265.14      233.82     52.30 o 
   0  19   2     1817.55     1802.24     73.00 o 
   1  19   2      482.09      540.15     29.59 o 
   2  19   2     5460.13     4919.48     85.53 o 
   3  19   2      422.97      393.79     35.70 o 
   4  19   2     1614.53     1510.44     56.25 o 
   5  19   2      506.84      567.84     40.13 o 
   6  19   2      733.63      916.38     52.07 o 
   7  19   2      612.37      554.13     51.47 o 
   8  19   2      633.45      567.33     72.84 o 
   0  20   2     4028.90     3935.08    108.26 o 
   1  20   2      135.51      251.35     39.12 o 
   2  20   2     1711.01     1614.86     51.85 o 
   3  20   2      434.57      482.83     38.08 o 
   4  20   2     3638.81     3375.09     78.55 o 
   5  20   2      353.16      417.18     38.53 o 
   6  20   2      525.33      500.45     44.09 o 
   7  20   2      219.53      249.35     45.72 o 
   8  20   2      378.84      281.91     59.18 o 
   0  21   2     7677.13     7158.32    151.35 o 
   1  21   2     1693.13     1565.25     65.32 o 
   2  21   2     2220.40     2090.51     65.86 o 
   3  21   2       44.22       42.97     18.28 o 
   4  21   2      291.59      254.13     32.39 o 
   5  21   2      150.79      198.96     35.27 o 
   6  21   2      146.20      247.93     34.61 o 
   7  21   2       35.85       50.96     39.78 o 
   0  22   2      232.16      332.52     45.89 o 
   1  22   2       10.24       37.96     31.52 o 
   2  22   2      274.27      356.00     47.54 o 
   3  22   2      650.83      682.55     41.09 o 
   4  22   2      763.98      709.19     50.17 o 
   5  22   2      727.11      662.34     43.56 o 
   6  22   2       53.10      121.91     36.61 o 
   7  22   2       35.32       30.56     38.71 o 
   0  23   2        1.19       79.97     40.62 o 
   1  23   2      121.80      103.16     33.81 o 
   2  23   2      184.63      223.20     43.47 o 
   3  23   2     1355.64     1365.84     71.23 o 
   4  23   2       74.66      158.64     26.03 o 
   5  23   2       81.30      114.29     26.71 o 
   6  23   2       85.59      114.22     42.06 o 
   7  23   2      151.25      166.61     48.98 o 
   0  24   2      181.48      156.39    102.92 o 
   1  24   2       23.00       21.16     31.51 o 
   2  24   2       66.58       92.90     39.33 o 
   3  24   2      641.66      726.06     70.94 o 
   4  24   2      251.29      280.33     46.99 o 
   5  24   2       54.38       97.11     26.71 o 
   6  24   2       40.78       82.23     33.93 o 
   7  24   2       26.62       25.68     44.76 o 
   0  25   2      712.09      797.44    153.14 o 
   1  25   2      360.14      309.44     47.07 o 
   2  25   2      308.55      289.17     45.14 o 
   3  25   2      324.42      366.11     49.08 o 
   4  25   2      127.78      188.74     40.81 o 
   5  25   2      252.50      222.46     43.86 o 
   6  25   2       75.51       82.78     35.07 o 
   0  26   2        5.96      -30.51     91.65 o 
   1  26   2       95.55      135.98     47.62 o 
   2  26   2      235.81      229.68     45.61 o 
   3  26   2       30.75      152.56     40.01 o 
   4  26   2      724.63      715.21     74.51 o 
   5  26   2      130.19      146.79     55.53 o 
   6  26   2      149.15      208.33     41.23 o 
   0  27   2     1228.16     1431.65    176.02 o 
   1  27   2      150.86      140.90     66.91 o 
   2  27   2      114.54      113.13     51.15 o 
   3  27   2        3.40       85.80     59.88 o 
   4  27   2      146.31      182.57     49.10 o 
   5  27   2       95.51      107.16     77.36 o 
   0  28   2        1.07      -67.26     93.91 o 
   1  28   2       37.09      136.14     70.13 o 
   2  28   2       31.30      136.11     61.50 o 
   3  28   2       94.89      124.06     42.25 o 
   4  28   2      148.80      237.39     50.36 o 
   5  28   2      406.77      318.99     61.95 o 
   0  29   2        0.75      152.13    105.66 o 
   1  29   2       46.74      154.80     70.40 o 
   2  29   2       44.79      136.37     50.63 o 
   3  29   2      277.08      341.66     53.36 o 
   4  29   2       53.36       99.50     41.44 o 
   5  29   2      319.31      138.74    140.51 o 
   0  30   2        0.01      -26.99    106.97 o 
   1  30   2     1076.65     1114.70    125.73 o 
   2  30   2        9.34      138.06     71.35 o 
   3  30   2      171.76      200.12     47.30 o 
   4  30   2       44.63      171.36     43.00 o 
   0  31   2       84.88       -7.48    122.13 o 
   1  31   2      158.27      184.05     90.57 o 
   2  31   2       65.68       -5.30     77.32 o 
   3  31   2      258.59      243.59     64.71 o 
   0  32   2       22.47      218.62    140.07 o 
   1  32   2       36.51      220.15     85.43 o 
   2  32   2       25.80      156.51    174.94 o 
   0  33   2        9.33      112.80    115.82 o 
   1  33   2       26.79      106.32     84.97 o 
   1   0   3      111.00       72.58     18.41 o 
   2   0   3    10771.53    11342.36    143.71 o 
   3   0   3       55.89       51.96     27.31 o 
   4   0   3     2884.23     2991.81     82.61 o 
   5   0   3       28.90       32.09     28.75 o 
   6   0   3     3939.80     3821.05     96.52 o 
   7   0   3       34.95       80.78     35.62 o 
   8   0   3      290.88      369.53     61.04 o 
   9   0   3        6.84      152.61     87.63 o 
  10   0   3       76.73      247.29     53.11 o 
   0   1   3      458.90      436.91     39.19 o 
   1   1   3      274.17      240.85     15.55 o 
   2   1   3    44924.59    46489.32    315.05 o 
   3   1   3     1440.44     1333.36     35.31 o 
   4   1   3     9481.90     9968.27    106.75 o 
   5   1   3      186.44      220.40     22.71 o 
   6   1   3      698.68      825.35     52.15 o 
   7   1   3      137.75      146.22     23.11 o 
   8   1   3      236.46      311.06     40.79 o 
   9   1   3      224.49      291.09     58.52 o 
  10   1   3      145.82      228.53     41.41 o 
   0   2   3        4.51       -2.96     15.63 o 
   1   2   3      706.00      673.98     21.77 o 
   2   2   3     7981.11     8115.02     79.11 o 
   3   2   3     1360.11     1290.64     34.73 o 
   4   2   3     2990.93     2775.56     52.44 o 
   5   2   3      237.22      271.20     23.98 o 
   6   2   3     1530.70     1561.40     46.23 o 
   7   2   3      208.57      246.66     40.53 o 
   8   2   3      293.10      471.71     54.81 o 
   9   2   3       19.41      148.19     33.08 o 
  10   2   3      127.45      211.15     55.17 o 
   0   3   3        4.02       17.45     13.29 o 
   1   3   3      311.52      324.77     15.92 o 
   2   3   3      409.26      436.19     19.35 o 
   3   3   3      965.97      739.80     28.24 o 
   4   3   3      159.50      172.07     20.75 o 
   5   3   3       75.15      128.80     18.98 o 
   6   3   3       96.37      167.72     37.59 o 
   7   3   3       77.69      182.04     23.71 o 
   8   3   3      179.07      265.71     38.62 o 
   9   3   3       57.56      104.88     63.38 o 
  10   3   3       77.43      234.53     68.95 o 
   0   4   3      116.56      125.90     15.22 o 
   1   4   3      417.75      428.10     16.33 o 
   2   4   3      983.90     1014.47     25.81 o 
   3   4   3      259.26      242.77     19.98 o 
   4   4   3      924.22      942.13     31.63 o 
   5   4   3      140.37      150.46     18.99 o 
   6   4   3      599.55      634.14     44.37 o 
   7   4   3       81.66      166.17     26.88 o 
   8   4   3       58.23      170.94     26.33 o 
   9   4   3      151.55      191.34     47.11 o 
  10   4   3       28.83      233.49     69.77 o 
   0   5   3     3899.47     3874.68     50.48 o 
   1   5   3     3277.75     3056.05     36.18 o 
   2   5   3      752.93      753.71     23.52 o 
   3   5   3       46.56       41.33     13.91 o 
   4   5   3      394.38      438.07     24.04 o 
   5   5   3      139.05      125.15     19.45 o 
   6   5   3      369.80      356.04     36.38 o 
   7   5   3       14.87      122.96     33.53 o 
   8   5   3      155.05      195.78     24.82 o 
   9   5   3      244.30      397.75     97.16 o 
   0   6   3     5584.26     5238.53     61.92 o 
   1   6   3     4367.86     4040.06     42.08 o 
   2   6   3     1511.34     1402.24     27.37 o 
   3   6   3      402.28      492.05     22.15 o 
   4   6   3      370.46      382.73     20.10 o 
   5   6   3     1283.48     1235.78     42.00 o 
   6   6   3       43.11        9.86     30.77 o 
   7   6   3       31.37      100.95     31.74 o 
   8   6   3      122.36      169.45     29.46 o 
   9   6   3      372.52      310.31     65.61 o 
   0   7   3      109.66      166.06     19.93 o 
   1   7   3      392.28      343.99     16.23 o 
   2   7   3      799.26      786.13     22.89 o 
   3   7   3      593.66      610.37     23.42 o 
   4   7   3      691.35      567.70     22.71 o 
   5   7   3       85.23      188.88     25.34 o 
   6   7   3      204.84      299.09     33.97 o 
   7   7   3       91.77      184.02     32.76 o 
   8   7   3      117.03      116.98     29.38 o 
   9   7   3       33.86      134.02     52.98 o 
   0   8   3     4049.26     4124.79     58.27 o 
   1   8   3       75.56       67.48     12.77 o 
   2   8   3      314.53      303.33     18.59 o 
   3   8   3      817.74      952.17     25.69 o 
   4   8   3      896.13      934.36     30.47 o 
   5   8   3      337.58      527.83     45.33 o 
   6   8   3      512.74      453.05     39.23 o 
   7   8   3      187.81      262.68     32.56 o 
   8   8   3      633.40      588.25     49.57 o 
   9   8   3      205.54      338.20     44.21 o 
   0   9   3      776.62      688.15     29.77 o 
   1   9   3     5642.84     5436.87     51.47 o 
   2   9   3     1868.29     1769.94     33.31 o 
   3   9   3     3130.22     3202.36     42.82 o 
   4   9   3     1965.87     1807.48     39.19 o 
   5   9   3      438.74      495.85     41.05 o 
   6   9   3     2014.08     1820.88     69.26 o 
   7   9   3     1496.38     1326.38     55.03 o 
   8   9   3       36.78      126.99     34.40 o 
   9   9   3      547.06      513.87     55.88 o 
   0  10   3     2721.39     2548.16     48.49 o 
   1  10   3     1296.19     1278.26     26.73 o 
   2  10   3       51.30       34.64     14.37 o 
   3  10   3     1280.33     1448.15     33.04 o 
   4  10   3      133.18      168.21     23.21 o 
   5  10   3     1380.00     1337.11     53.03 o 
   6  10   3     1379.69     1188.74     52.50 o 
   7  10   3       60.11       95.05     25.27 o 
   8  10   3      171.51      298.51     36.68 o 
   9  10   3      218.22      144.13     57.75 o 
   0  11   3     1152.80     1156.02     37.29 o 
   1  11   3        4.76       -1.73     11.57 o 
   2  11   3      899.27      888.18     27.34 o 
   3  11   3     1726.06     1927.37     42.78 o 
   4  11   3       30.89        2.55     19.48 o 
   5  11   3      952.42      965.29     49.41 o 
   6  11   3     1251.29     1113.99     53.56 o 
   7  11   3      675.00      748.58     46.83 o 
   8  11   3      448.06      490.80     45.98 o 
   9  11   3       57.65       39.37     49.19 o 
   0  12   3      104.63       62.60     18.72 o 
   1  12   3     1171.97     1179.80     27.21 o 
   2  12   3      458.39      496.62     21.93 o 
   3  12   3      349.48      410.42     30.02 o 
   4  12   3       33.65       39.31     21.40 o 
   5  12   3     2025.84     1965.90     64.37 o 
   6  12   3       54.73      144.22     31.16 o 
   7  12   3      333.80      371.87     41.22 o 
   8  12   3      183.01      223.61     37.07 o 
   9  12   3      123.66      207.46     42.87 o 
   0  13   3        0.27        9.51     15.66 o 
   1  13   3     1161.82     1149.96     27.82 o 
   2  13   3      129.81      147.20     14.88 o 
   3  13   3      935.25      960.03     41.09 o 
   4  13   3      123.40      190.30     27.50 o 
   5  13   3      557.63      639.17     37.83 o 
   6  13   3      340.94      354.67     38.29 o 
   7  13   3      153.57      204.92     32.73 o 
   8  13   3      114.12      164.57     34.89 o 
   9  13   3      920.63      739.84     70.31 o 
   0  14   3      155.37      264.51     23.39 o 
   1  14   3      728.67      756.65     24.91 o 
   2  14   3     1593.83     1530.36     39.31 o 
   3  14   3     2015.22     1848.29     51.00 o 
   4  14   3      793.82      790.60     41.07 o 
   5  14   3      729.26      810.83     42.33 o 
   6  14   3       43.21       51.36     28.41 o 
   7  14   3        1.37       60.35     25.98 o 
   8  14   3      442.84      378.44     55.05 o 
   9  14   3       53.04       98.20     55.18 o 
   0  15   3      102.15      106.65     19.37 o 
   1  15   3      508.15      650.77     25.57 o 
   2  15   3       71.54      110.66     17.23 o 
   3  15   3       72.16       94.94     24.38 o 
   4  15   3     1208.55     1143.53     47.78 o 
   5  15   3      379.42      329.61     33.71 o 
   6  15   3      303.93      273.21     39.81 o 
   7  15   3      118.05      193.88     38.92 o 
   8  15   3      617.20      615.58     61.10 o 
   9  15   3      225.36      133.96     58.74 o 
   0  16   3      610.52      660.45     29.53 o 
   1  16   3       42.03       63.04     23.48 o 
   2  16   3     2390.58     2171.99     54.16 o 
   3  16   3      506.86      553.74     37.01 o 
   4  16   3      559.97      565.24     39.16 o 
   5  16   3      332.20      368.03     35.10 o 
   6  16   3      527.94      577.69     50.95 o 
   7  16   3      126.05      195.75     38.46 o 
   8  16   3       53.54       84.75     41.10 o 
   0  17   3      105.54      248.06     43.01 o 
   1  17   3      510.30      511.40     24.28 o 
   2  17   3      278.83      387.86     31.41 o 
   3  17   3      556.84      527.45     37.54 o 
   4  17   3      405.34      505.91     37.34 o 
   5  17   3      590.25      575.50     39.26 o 
   6  17   3      432.33      497.62     45.33 o 
   7  17   3       36.95      113.89     34.83 o 
   8  17   3      548.35      382.49     57.58 o 
   0  18   3      701.14      772.87     49.99 o 
   1  18   3     3393.66     3117.26     53.88 o 
   2  18   3     1024.13     1098.18     44.60 o 
   3  18   3      132.16      116.40     26.62 o 
   4  18   3     3409.52     3064.73     78.73 o 
   5  18   3     1370.74     1208.97     51.21 o 
   6  18   3     3241.00     2928.91     80.76 o 
   7  18   3      275.76      296.00     45.48 o 
   8  18   3      128.93      135.02     47.40 o 
   0  19   3       78.30       83.36     35.91 o 
   1  19   3      239.09      308.00     31.94 o 
   2  19   3     7764.75     6793.93    101.82 o 
   3  19   3     1193.69     1164.12     48.74 o 
   4  19   3     5676.96     4943.42     93.17 o 
   5  19   3      535.36      600.55     50.73 o 
   6  19   3      368.76      459.71     41.31 o 
   7  19   3      122.78      208.56     44.86 o 
   8  19   3      300.74      290.40     53.70 o 
   0  20   3     5548.96     5240.21    125.45 o 
   1  20   3     1225.20     1193.88     58.48 o 
   2  20   3     1417.63     1311.06     47.88 o 
   3  20   3     1813.70     1598.68     55.15 o 
   4  20   3       45.02       99.80     36.53 o 
   5  20   3     1912.10     1791.38     61.10 o 
   6  20   3     1031.95     1087.77     56.88 o 
   7  20   3     1343.49     1196.28     98.38 o 
   8  20   3      408.76      295.13     59.50 o 
   0  21   3     1010.11      973.02     58.27 o 
   1  21   3     3074.10     2641.25     80.31 o 
   2  21   3      671.93      750.62     45.32 o 
   3  21   3     1362.92     1296.10     52.44 o 
   4  21   3     1376.84     1369.50     54.86 o 
   5  21   3      259.32      357.83     48.68 o 
   6  21   3      189.13      319.01     39.75 o 
   7  21   3      284.23      317.33     61.32 o 
   0  22   3     2506.03     2129.27     84.85 o 
   1  22   3      640.36      719.51     56.71 o 
   2  22   3      124.97      180.63     41.63 o 
   3  22   3      743.97      693.83     50.66 o 
   4  22   3      280.50      365.18     37.88 o 
   5  22   3      295.42      323.86     34.85 o 
   6  22   3      304.50      346.49     43.10 o 
   7  22   3      297.82      264.84     54.43 o 
   0  23   3       16.61       44.71     38.55 o 
   1  23   3      474.26      561.93     64.77 o 
   2  23   3      185.12      142.84     40.95 o 
   3  23   3      580.65      625.06     55.45 o 
   4  23   3      286.68      343.12     35.47 o 
   5  23   3        1.60      117.71     26.22 o 
   6  23   3      294.43      356.57     45.73 o 
   7  23   3       96.36      116.68     47.99 o 
   0  24   3     1974.63     1736.43    172.73 o 
   1  24   3      920.10      906.93     65.00 o 
   2  24   3      176.67      182.35     42.20 o 
   3  24   3     1878.87     1635.43     72.83 o 
   4  24   3       48.64      137.35     30.48 o 
   5  24   3      433.09      446.64     50.34 o 
   6  24   3      111.78      162.27     37.02 o 
   7  24   3      752.95      322.28    170.61 o 
   0  25   3      336.60      185.44    105.70 o 
   1  25   3     1778.89     1670.25     76.33 o 
   2  25   3      317.84      353.19     49.79 o 
   3  25   3     1263.34     1249.90     70.49 o 
   4  25   3      306.93      306.57     43.51 o 
   5  25   3       98.70      164.68     33.86 o 
   6  25   3      138.84      121.50     35.75 o 
   0  26   3       68.20       72.11     98.78 o 
   1  26   3      887.61      854.24     74.54 o 
   2  26   3      205.18      231.71     43.15 o 
   3  26   3      713.51      624.93     58.09 o 
   4  26   3       63.69      142.44     34.54 o 
   5  26   3      139.41       80.19     54.62 o 
   6  26   3       30.98       21.72     33.23 o 
   0  27   3      981.48      914.89    186.52 o 
   1  27   3     1176.38     1125.22    100.27 o 
   2  27   3      152.89      139.59     41.56 o 
   3  27   3      209.76      261.42     51.21 o 
   4  27   3     1135.19      965.54     71.86 o 
   5  27   3      391.90      345.55     65.97 o 
   0  28   3      805.57      776.41    143.16 o 
   1  28   3      168.65      237.52     69.43 o 
   2  28   3       66.45       72.81     43.13 o 
   3  28   3      257.41      267.11     53.97 o 
   4  28   3      282.07      272.37     62.60 o 
   5  28   3      334.29      299.91     61.82 o 
   0  29   3      172.49      209.60    121.20 o 
   1  29   3     1347.78     1506.81    122.87 o 
   2  29   3      515.46      438.00     94.56 o 
   3  29   3      928.78      802.32     71.14 o 
   4  29   3      250.52      249.26     49.13 o 
   0  30   3     1084.79      983.85    168.18 o 
   1  30   3      515.05      671.42    106.64 o 
   2  30   3     1410.47     1375.54    112.82 o 
   3  30   3      171.44      132.51     47.00 o 
   4  30   3     1067.52      922.54     80.99 o 
   0  31   3     2130.41     2051.01    227.87 o 
   1  31   3      134.92      278.49     92.17 o 
   2  31   3      304.61      300.06     81.35 o 
   3  31   3       66.93      247.18     52.10 o 
   0  32   3        9.05      166.67    194.50 o 
   1  32   3      162.12      215.57     78.17 o 
   2  32   3      113.37      181.20     74.59 o 
   0  33   3      313.03      330.57    359.98 o 
   1  33   3      632.67      533.61    129.90 o 
   0   0   4    50695.51    52527.27   2541.63 o 
   1   0   4     2158.66     2398.27     51.15 o 
   2   0   4    12805.50    12724.69    141.67 o 
   3   0   4      520.32      712.12     42.12 o 
   4   0   4     1437.37     1648.55     64.65 o 
   5   0   4       10.62       25.05     19.48 o 
   6   0   4     1547.08     1442.57     59.58 o 
   7   0   4      827.54      722.23     73.75 o 
   8   0   4     2840.62     2553.28    120.78 o 
   9   0   4       95.78      152.33     40.73 o 
  10   0   4      504.29      466.36     77.92 o 
   0   1   4    15183.11    15515.79    390.12 o 
   1   1   4      349.57      415.88     19.54 o 
   2   1   4      154.98      252.36     19.47 o 
   3   1   4     3447.01     3313.24     51.47 o 
   4   1   4    11077.88    11244.77    121.40 o 
   5   1   4     1083.49     1062.14     37.03 o 
   6   1   4     2214.73     2144.80     50.67 o 
   7   1   4      445.43      375.31     30.41 o 
   8   1   4      497.00      652.79     66.50 o 
   9   1   4       91.53      246.82     32.08 o 
  10   1   4       26.80      173.38     37.55 o 
   0   2   4     1287.66     1414.48     35.31 o 
   1   2   4     9053.03     9733.08    132.71 o 
   2   2   4     1585.29     1601.95     33.32 o 
   3   2   4     3587.72     3432.74     52.05 o 
   4   2   4     9154.95     9468.00    103.29 o 
   5   2   4     1806.41     1810.71     48.09 o 
   6   2   4     1726.85     1646.43     48.06 o 
   7   2   4       11.93       37.07     17.49 o 
   8   2   4     3267.28     2879.53     98.98 o 
   9   2   4      163.50      220.97     33.43 o 
  10   2   4      173.21      210.90     45.71 o 
   0   3   4     2364.14     2199.23     35.74 o 
   1   3   4    11528.66    11681.90    102.70 o 
   2   3   4     3673.56     4155.75     47.12 o 
   3   3   4     5705.58     5666.23     68.14 o 
   4   3   4      319.94      367.43     25.08 o 
   5   3   4     1196.13     1232.02     39.08 o 
   6   3   4     1630.32     1401.35     46.38 o 
   7   3   4      181.13      318.38     30.87 o 
   8   3   4      651.48      793.39     56.38 o 
   9   3   4       92.60      171.97     48.77 o 
  10   3   4      358.16      317.69     60.14 o 
   0   4   4    12894.95    13149.00    153.25 o 
   1   4   4     3256.66     3562.35     34.82 o 
   2   4   4      272.84      282.25     15.94 o 
   3   4   4       69.37       82.75     14.66 o 
   4   4   4     2669.80     2555.90     47.32 o 
   5   4   4     2163.51     2060.14     46.44 o 
   6   4   4     1157.65     1112.66     47.97 o 
   7   4   4       32.18      139.68     19.26 o 
   8   4   4     1419.80     1210.35     79.88 o 
   9   4   4      431.80      521.86     73.50 o 
   0   5   4      261.68      332.20     21.33 o 
   1   5   4     6550.77     6368.05     48.99 o 
   2   5   4     7913.40     7952.11     63.99 o 
   3   5   4     5602.05     5462.55     59.42 o 
   4   5   4      690.79      779.81     26.10 o 
   5   5   4     1955.99     1952.18     48.96 o 
   6   5   4      653.61      712.28     43.16 o 
   7   5   4      128.51      315.80     40.60 o 
   8   5   4      128.81      208.17     39.27 o 
   9   5   4      240.91      298.14     67.49 o 
   0   6   4    70140.98    70327.86    911.91 o 
   1   6   4    31550.58    30586.74    181.84 o 
   2   6   4     6403.73     6181.50     58.72 o 
   3   6   4     4506.43     4411.05     48.68 o 
   4   6   4     1469.26     1502.08     33.56 o 
   5   6   4     6692.86     5905.68     87.81 o 
   6   6   4       25.29       85.07     26.75 o 
   7   6   4      491.27      524.78     38.47 o 
   8   6   4      243.37      247.92     41.10 o 
   9   6   4     1540.48     1687.60    122.15 o 
   0   7   4      279.66      283.82     22.53 o 
   1   7   4     1956.45     2078.47     30.41 o 
   2   7   4     6871.19     6600.83     59.83 o 
   3   7   4     9691.23    10067.03     88.49 o 
   4   7   4      227.62      268.91     19.50 o 
   5   7   4     2126.70     1907.83     49.46 o 
   6   7   4      101.29      128.59     19.07 o 
   7   7   4      145.46      228.76     28.40 o 
   8   7   4      265.41      308.54     58.87 o 
   9   7   4      369.36      335.69     85.78 o 
   0   8   4     2432.67     3058.23     51.48 o 
   1   8   4     4307.36     3952.26     42.55 o 
   2   8   4     2048.24     2028.33     32.68 o 
   3   8   4     5133.44     5085.78     56.04 o 
   4   8   4     2398.58     2577.45     46.78 o 
   5   8   4     2316.87     2120.31     52.87 o 
   6   8   4      254.01      335.15     28.67 o 
   7   8   4      262.67      351.11     44.28 o 
   8   8   4     1946.92     1747.44     85.31 o 
   9   8   4     1551.19     1332.69     78.97 o 
   0   9   4     1734.62     1616.22     40.41 o 
   1   9   4    26861.65    27850.01    166.90 o 
   2   9   4    15178.81    15484.55    131.95 o 
   3   9   4      457.19      441.33     20.99 o 
   4   9   4      834.77     1065.40     31.45 o 
   5   9   4     5083.03     4410.49     72.08 o 
   6   9   4     5800.29     4948.59    105.29 o 
   7   9   4      573.56      682.80     59.18 o 
   8   9   4      719.23      747.72     79.33 o 
   9   9   4      623.79      602.84     66.97 o 
   0  10   4    26270.55    26347.06    224.72 o 
   1  10   4     9337.18     9694.11     77.20 o 
   2  10   4      702.03      758.86     26.71 o 
   3  10   4     5468.64     5658.22     60.48 o 
   4  10   4     2580.15     2423.68     45.06 o 
   5  10   4      244.00      231.07     43.71 o 
   6  10   4      941.77      914.91     48.32 o 
   7  10   4      173.23      166.19     33.74 o 
   8  10   4     2198.30     2122.32     86.27 o 
   9  10   4      151.01      218.50     53.99 o 
   0  11   4        5.39        8.02     16.76 o 
   1  11   4     5480.83     5898.02     57.95 o 
   2  11   4     6984.56     6739.90     64.64 o 
   3  11   4      812.27      841.96     25.27 o 
   4  11   4      179.90      208.62     25.54 o 
   5  11   4      553.65      728.85     44.76 o 
   6  11   4     1844.15     1685.86     62.30 o 
   7  11   4      198.80      190.90     40.17 o 
   8  11   4      120.92      174.13     32.59 o 
   9  11   4       51.68      181.96     40.67 o 
   0  12   4      260.89      327.92     25.39 o 
   1  12   4      198.76      201.92     16.61 o 
   2  12   4       49.53       73.92     12.76 o 
   3  12   4     1874.72     1750.53     41.15 o 
   4  12   4      537.78      571.27     34.33 o 
   5  12   4     2562.79     2195.11     67.01 o 
   6  12   4      513.01      499.01     42.04 o 
   7  12   4      339.45      405.52     59.52 o 
   8  12   4     1829.25     1507.73     69.64 o 
   9  12   4      798.88      614.34     65.11 o 
   0  13   4     2595.03     2516.73     53.20 o 
   1  13   4     1777.30     1720.42     33.15 o 
   2  13   4     1264.45     1173.49     28.12 o 
   3  13   4     1353.56     1163.05     42.71 o 
   4  13   4      125.74      163.71     26.12 o 
   5  13   4      599.54      756.96     44.08 o 
   6  13   4      359.88      414.24     40.23 o 
   7  13   4      130.09      160.17     34.51 o 
   8  13   4      159.73      219.88     44.40 o 
   9  13   4      597.68      409.74     54.94 o 
   0  14   4     2848.65     2885.45     58.03 o 
   1  14   4      619.24      628.38     23.27 o 
   2  14   4      398.02      473.64     22.50 o 
   3  14   4      152.16      150.00     26.15 o 
   4  14   4     1729.78     1587.05     51.08 o 
   5  14   4      990.15     1120.92     47.44 o 
   6  14   4      449.19      423.90     48.07 o 
   7  14   4      139.03      183.19     37.60 o 
   8  14   4      761.42      713.48     60.93 o 
   9  14   4      480.30      408.68     59.86 o 
   0  15   4      277.09      423.19     27.15 o 
   1  15   4      296.43      335.56     18.57 o 
   2  15   4      256.17      269.24     20.20 o 
   3  15   4       76.94      117.38     25.85 o 
   4  15   4      393.47      418.74     33.86 o 
   5  15   4       94.34      110.78     25.54 o 
   6  15   4      674.66      736.27     50.67 o 
   7  15   4      627.44      574.04     53.82 o 
   8  15   4      312.42      273.71     49.84 o 
   0  16   4     2012.29     2057.07     53.18 o 
   1  16   4      581.93      562.62     26.64 o 
   2  16   4     1670.67     1478.33     46.70 o 
   3  16   4      362.53      401.59     34.27 o 
   4  16   4      361.23      413.78     35.09 o 
   5  16   4     1721.68     1475.70     53.85 o 
   6  16   4      133.60      171.05     34.93 o 
   7  16   4       24.19       66.03     32.78 o 
   8  16   4      211.48      228.95     49.71 o 
   0  17   4      747.57      783.41     37.99 o 
   1  17   4      358.97      515.72     25.45 o 
   2  17   4      146.56      167.51     25.41 o 
   3  17   4       27.13       23.96     21.39 o 
   4  17   4      881.74      965.11     54.53 o 
   5  17   4      969.50      968.76     47.57 o 
   6  17   4       40.24      122.37     31.44 o 
   7  17   4       79.65      129.00     48.43 o 
   8  17   4        8.20       48.35     42.49 o 
   0  18   4     1478.45     1551.17     68.66 o 
   1  18   4     1043.44     1199.25     34.68 o 
   2  18   4     1457.71     1430.18     48.00 o 
   3  18   4       37.46       36.03     23.42 o 
   4  18   4     1237.53     1359.62     53.38 o 
   5  18   4      333.62      430.35     37.46 o 
   6  18   4     1191.48     1258.98     57.69 o 
   7  18   4      313.25      398.55     50.33 o 
   8  18   4     1625.39     1405.48     84.29 o 
   0  19   4      672.20      739.84     51.14 o 
   1  19   4      366.03      455.11     32.81 o 
   2  19   4      825.47      833.25     40.22 o 
   3  19   4      521.05      607.45     40.47 o 
   4  19   4     2274.73     2249.06     64.42 o 
   5  19   4      396.02      509.28     38.07 o 
   6  19   4     2075.68     1983.30     71.75 o 
   7  19   4      126.77      152.21     46.12 o 
   8  19   4      135.97      165.49     47.83 o 
   0  20   4     1264.09     1316.77     65.82 o 
   1  20   4      658.94      590.45     47.84 o 
   2  20   4     2415.86     2121.95     58.56 o 
   3  20   4     1208.70     1211.72     50.08 o 
   4  20   4     1788.79     1658.30     58.35 o 
   5  20   4       98.63      180.17     34.00 o 
   6  20   4       22.92      157.56     32.51 o 
   7  20   4      930.11      740.14     73.64 o 
   8  20   4      633.28      496.65     70.29 o 
   0  21   4      332.96      440.72     53.47 o 
   1  21   4       80.95       55.54     32.47 o 
   2  21   4      900.18      886.52     48.43 o 
   3  21   4     1259.11     1369.69     53.67 o 
   4  21   4     1604.10     1510.86     57.16 o 
   5  21   4      505.40      558.87     62.95 o 
   6  21   4      517.58      540.31     47.75 o 
   7  21   4       36.68       28.95     44.26 o 
   0  22   4     3057.92     2716.02     94.76 o 
   1  22   4      260.09      305.29     45.03 o 
   2  22   4       25.75       85.90     37.13 o 
   3  22   4      978.30      950.07     45.54 o 
   4  22   4      612.72      676.59     43.92 o 
   5  22   4       26.00       72.47     25.35 o 
   6  22   4      539.28      522.26     49.36 o 
   7  22   4        2.45       13.63     42.61 o 
   0  23   4       13.34      102.74     40.08 o 
   1  23   4      929.52      979.70     62.00 o 
   2  23   4      147.25      182.38     40.87 o 
   3  23   4       68.76       92.54     36.61 o 
   4  23   4      424.11      414.74     35.94 o 
   5  23   4      163.17      323.78     40.77 o 
   6  23   4      376.49      306.84     44.44 o 
   7  23   4       46.45      115.50     45.43 o 
   0  24   4      745.11      840.43    178.25 o 
   1  24   4       14.16       -3.97     31.85 o 
   2  24   4       51.28       93.31     37.23 o 
   3  24   4       56.00      109.68     41.22 o 
   4  24   4      527.01      556.15     42.70 o 
   5  24   4      382.05      389.17     47.45 o 
   6  24   4        3.27      111.36     39.65 o 
   0  25   4      705.77      455.50    125.70 o 
   1  25   4      225.34      185.82     39.03 o 
   2  25   4      183.98      222.98     41.90 o 
   3  25   4      341.54      388.69     48.85 o 
   4  25   4       21.06       79.83     38.68 o 
   5  25   4       93.31      162.81     52.46 o 
   6  25   4      333.92      266.84     44.76 o 
   0  26   4       14.89      -17.87     95.44 o 
   1  26   4      144.38       99.52     38.02 o 
   2  26   4       48.33       99.94     39.18 o 
   3  26   4      264.71      373.24     48.10 o 
   4  26   4      179.41      176.56     42.45 o 
   5  26   4      211.85      169.17     57.74 o 
   6  26   4      113.61      160.95     43.56 o 
   0  27   4       54.75       92.04     99.42 o 
   1  27   4      222.75      278.17     71.00 o 
   2  27   4      124.63      131.88     43.02 o 
   3  27   4      117.44      222.56     41.88 o 
   4  27   4      258.78      274.15     54.71 o 
   5  27   4      449.09      317.09     80.97 o 
   0  28   4      336.02      547.42    123.57 o 
   1  28   4       72.98      138.09     76.08 o 
   2  28   4       70.25       41.40     43.81 o 
   3  28   4      522.35      558.38     59.51 o 
   4  28   4      120.59      206.90     60.40 o 
   5  28   4      168.03      216.53     56.59 o 
   0  29   4       32.21      166.48     93.43 o 
   1  29   4      315.13      444.29     78.16 o 
   2  29   4      128.19      244.95     67.29 o 
   3  29   4      105.44      148.42     48.49 o 
   4  29   4       60.17      153.84     55.20 o 
   0  30   4      264.40      395.30    136.01 o 
   1  30   4      544.96      352.22     91.60 o 
   2  30   4       42.21      160.01     73.16 o 
   3  30   4      510.24      520.41     67.43 o 
   4  30   4      124.43      167.83     60.42 o 
   0  31   4       22.74        6.35    123.38 o 
   1  31   4      160.23      236.51     89.60 o 
   2  31   4      149.73      157.16     74.28 o 
   3  31   4        8.49       12.08     50.05 o 
   0  32   4       34.41      304.98    119.09 o 
   1  32   4      340.28      425.35    107.49 o 
   2  32   4       60.91       77.48     70.89 o 
   0  33   4       14.20      107.03    164.02 o 
   1  33   4       19.78      217.16    108.74 o 
   1   0   5       26.24       -9.28     20.96 o 
   2   0   5       62.00      106.16     22.63 o 
   3   0   5     1651.44     1369.53     43.56 o 
   4   0   5    17386.13    18422.39    218.58 o 
   5   0   5       12.68       31.04     22.30 o 
   6   0   5     6678.53     6356.70    126.97 o 
   7   0   5       27.85       65.45     28.83 o 
   8   0   5        0.22      187.25     60.96 o 
   9   0   5        8.96       80.20    111.77 o 
  10   0   5     1320.58      951.92     84.54 o 
   0   1   5      194.21      216.10     21.26 o 
   1   1   5      254.92      302.75     19.57 o 
   2   1   5     1282.62     1439.60     33.05 o 
   3   1   5      550.81      571.16     26.63 o 
   4   1   5      371.17      480.40     27.10 o 
   5   1   5      199.88      239.18     29.67 o 
   6   1   5     4079.49     3697.03     66.68 o 
   7   1   5       49.61       89.35     31.59 o 
   8   1   5      103.34      308.42     45.67 o 
   9   1   5        7.95      177.47     33.54 o 
  10   1   5      143.01      181.68     40.83 o 
   0   2   5      311.24      312.86     23.14 o 
   1   2   5      158.73      184.80     15.82 o 
   2   2   5      888.87      896.98     25.32 o 
   3   2   5     1260.90     1043.12     32.16 o 
   4   2   5     5193.76     5184.65     72.63 o 
   5   2   5      714.20      765.82     32.21 o 
   6   2   5     2562.14     2276.18     55.51 o 
   7   2   5       32.54       93.44     30.85 o 
   8   2   5      758.29      617.05     62.92 o 
   9   2   5       32.13      214.39     41.12 o 
  10   2   5      552.56      500.86     73.75 o 
   0   3   5        1.00       -3.66     14.41 o 
   1   3   5      336.22      323.40     15.32 o 
   2   3   5       29.02       19.05     13.48 o 
   3   3   5      371.17      332.31     22.26 o 
   4   3   5      951.20      956.44     33.07 o 
   5   3   5       11.38       57.43     15.71 o 
   6   3   5     1484.71     1304.51     44.46 o 
   7   3   5       31.55      104.09     41.66 o 
   8   3   5      438.45      541.97     56.08 o 
   9   3   5      367.51      414.38     52.85 o 
   0   4   5      138.08      121.76     17.56 o 
   1   4   5      823.35      699.06     20.97 o 
   2   4   5     2382.70     2350.39     32.32 o 
   3   4   5     1715.86     1427.00     31.44 o 
   4   4   5      500.59      528.87     25.81 o 
   5   4   5      134.29      170.93     19.00 o 
   6   4   5      157.67      222.59     26.84 o 
   7   4   5       68.41      126.49     30.35 o 
   8   4   5      369.39      420.11     45.98 o 
   9   4   5       83.16      187.84     40.53 o 
   0   5   5       78.49       89.99     17.60 o 
   1   5   5     2556.52     2413.77     30.36 o 
   2   5   5     1356.30     1400.97     26.24 o 
   3   5   5      552.21      631.76     23.75 o 
   4   5   5      219.84      225.62     22.34 o 
   5   5   5      518.63      580.72     27.91 o 
   6   5   5       76.10      123.75     20.12 o 
   7   5   5       52.07       85.09     23.11 o 
   8   5   5      134.18      168.20     31.81 o 
   9   5   5      677.59      540.61     92.87 o 
   0   6   5     5934.08     5635.04     69.30 o 
   1   6   5     1678.43     1556.66     26.42 o 
   2   6   5      137.50      110.05     13.57 o 
   3   6   5      901.20      846.15     24.10 o 
   4   6   5      279.38      350.45     28.54 o 
   5   6   5     1137.70     1059.42     34.06 o 
   6   6   5      820.98      825.00     44.31 o 
   7   6   5       59.93       73.64     17.83 o 
   8   6   5      156.05      243.55     54.40 o 
   9   6   5      173.57      255.66     70.27 o 
   0   7   5     2036.67     2193.15     44.75 o 
   1   7   5      317.32      364.46     16.48 o 
   2   7   5      505.67      481.56     18.09 o 
   3   7   5      645.33      724.96     22.65 o 
   4   7   5     1160.39     1049.30     28.68 o 
   5   7   5      248.77      271.55     29.09 o 
   6   7   5      587.32      564.58     34.23 o 
   7   7   5       93.32      140.99     22.93 o 
   8   7   5      229.74      282.70     42.14 o 
   9   7   5      149.60      249.59     70.82 o 
   0   8   5     2123.74     2114.51     44.38 o 
   1   8   5      301.54      374.68     17.07 o 
   2   8   5       34.86       41.07     11.95 o 
   3   8   5      227.08      235.89     17.03 o 
   4   8   5     1187.61     1204.02     32.70 o 
   5   8   5      850.43      993.53     41.82 o 
   6   8   5       50.69       46.73     26.82 o 
   7   8   5      395.74      477.31     59.27 o 
   8   8   5     1177.31     1035.70     73.78 o 
   9   8   5      611.37      547.09     61.36 o 
   0   9   5      492.50      556.50     28.54 o 
   1   9   5     9330.01     9431.08     71.61 o 
   2   9   5     6298.74     6030.38     55.38 o 
   3   9   5     6527.81     6627.14     68.60 o 
   4   9   5      256.18      373.23     27.89 o 
   5   9   5     2107.89     1957.14     68.77 o 
   6   9   5     1211.46     1066.13     53.03 o 
   7   9   5      112.11      123.59     37.87 o 
   8   9   5       65.38      116.52     31.01 o 
   9   9   5      336.52      247.52     43.99 o 
   0  10   5     1908.59     1838.10     44.17 o 
   1  10   5     4248.73     4502.63     46.47 o 
   2  10   5      114.79      116.70     13.30 o 
   3  10   5     1085.76     1054.13     27.88 o 
   4  10   5      113.29      121.47     18.75 o 
   5  10   5      269.30      373.12     35.59 o 
   6  10   5      112.59      110.20     27.01 o 
   7  10   5      201.25      251.87     54.48 o 
   8  10   5      365.11      480.65     52.45 o 
   9  10   5      920.72      727.74     66.23 o 
   0  11   5      269.19      345.76     25.64 o 
   1  11   5     6474.41     6816.89     60.51 o 
   2  11   5      407.33      476.91     20.51 o 
   3  11   5     1982.52     1966.42     35.85 o 
   4  11   5     1669.11     1643.70     42.38 o 
   5  11   5      268.86      260.05     33.70 o 
   6  11   5      795.40      749.77     50.68 o 
   7  11   5      159.39      139.76     33.99 o 
   8  11   5      317.69      385.65     49.73 o 
   9  11   5      958.22      733.10     66.31 o 
   0  12   5      424.10      514.56     29.55 o 
   1  12   5      870.62      887.10     23.98 o 
   2  12   5     3843.53     3692.36     47.96 o 
   3  12   5      654.27      666.88     30.15 o 
   4  12   5      380.86      415.02     44.57 o 
   5  12   5       13.83       76.12     27.63 o 
   6  12   5      182.49      210.41     32.94 o 
   7  12   5      152.07      135.96     36.05 o 
   8  12   5      340.13      406.88     52.97 o 
   9  12   5      256.73      222.96     49.47 o 
   0  13   5      856.35      787.27     35.02 o 
   1  13   5      976.05      926.89     24.40 o 
   2  13   5      254.07      288.23     17.80 o 
   3  13   5      144.42      144.24     24.79 o 
   4  13   5      948.73     1025.54     43.14 o 
   5  13   5     1462.40     1290.08     48.55 o 
   6  13   5      104.21      104.44     35.33 o 
   7  13   5      231.76      227.53     39.28 o 
   8  13   5      174.23      147.53     39.77 o 
   9  13   5      182.56      200.78     67.91 o 
   0  14   5      561.67      758.07     34.58 o 
   1  14   5      152.76      199.35     18.84 o 
   2  14   5     1215.15     1123.13     31.76 o 
   3  14   5       29.65       77.71     22.71 o 
   4  14   5      938.44     1020.99     43.77 o 
   5  14   5      138.81      173.28     26.79 o 
   6  14   5      520.51      587.39     49.33 o 
   7  14   5      629.32      531.07     52.12 o 
   8  14   5      345.42      381.07     57.01 o 
   9  14   5      140.80      234.47     73.79 o 
   0  15   5       52.82       63.88     18.07 o 
   1  15   5      260.88      457.95     19.85 o 
   2  15   5       10.32       46.28     18.61 o 
   3  15   5       92.60       78.32     23.82 o 
   4  15   5       71.43       48.50     27.66 o 
   5  15   5      497.57      574.07     37.25 o 
   6  15   5      443.98      513.67     61.29 o 
   7  15   5      584.78      628.99     58.81 o 
   8  15   5      472.41      358.28     63.41 o 
   0  16   5      112.99      139.57     19.07 o 
   1  16   5     1301.39     1291.00     34.21 o 
   2  16   5     1032.94      972.92     41.32 o 
   3  16   5      204.24      245.73     29.56 o 
   4  16   5      169.26      202.18     34.67 o 
   5  16   5     1168.58     1047.20     47.87 o 
   6  16   5      393.83      390.28     41.94 o 
   7  16   5      338.15      344.00     43.99 o 
   8  16   5      282.56      280.26     61.20 o 
   0  17   5      650.97      680.22     48.17 o 
   1  17   5      398.22      457.41     26.25 o 
   2  17   5      285.27      301.85     29.75 o 
   3  17   5      731.16      856.13     43.38 o 
   4  17   5       32.54      105.56     25.84 o 
   5  17   5     1300.48     1279.71     51.58 o 
   6  17   5      919.90      954.89     55.82 o 
   7  17   5      803.38      685.96     59.97 o 
   8  17   5       67.44      104.32     52.10 o 
   0  18   5      300.88      424.49     58.42 o 
   1  18   5      521.14      545.90     24.59 o 
   2  18   5      247.76      368.69     32.42 o 
   3  18   5      616.84      642.17     39.94 o 
   4  18   5     1601.35     1529.48     54.55 o 
   5  18   5      414.06      494.06     43.65 o 
   6  18   5      716.00      909.30     77.07 o 
   7  18   5      141.64      171.70     40.56 o 
   8  18   5      557.85      370.27     64.09 o 
   0  19   5      419.66      487.26     47.69 o 
   1  19   5     1059.58     1002.52     40.81 o 
   2  19   5     1133.56     1188.34     46.80 o 
   3  19   5      381.09      397.47     35.06 o 
   4  19   5      169.83      244.20     35.33 o 
   5  19   5      192.21      199.74     35.19 o 
   6  19   5     1871.71     1866.94     66.98 o 
   7  19   5      230.90      159.51     48.75 o 
   8  19   5      763.39      653.08     65.19 o 
   0  20   5     1143.95     1200.69     63.04 o 
   1  20   5      141.06      122.53     35.74 o 
   2  20   5      420.67      463.85     34.11 o 
   3  20   5      910.67      841.77     43.07 o 
   4  20   5     3298.42     2789.14     72.28 o 
   5  20   5       24.95       76.45     28.11 o 
   6  20   5     3780.67     3280.77     92.17 o 
   7  20   5      762.30      669.53     69.21 o 
   0  21   5     1403.38     1453.93     69.55 o 
   1  21   5      125.59      127.40     38.29 o 
   2  21   5     1581.42     1552.66     58.40 o 
   3  21   5     1303.08     1154.88     49.19 o 
   4  21   5       33.43       65.84     29.66 o 
   5  21   5       38.29      178.30     31.43 o 
   6  21   5     1049.92     1051.90     67.89 o 
   7  21   5       46.96       38.31     46.02 o 
   0  22   5     1663.91     1617.61     73.98 o 
   1  22   5      791.43      792.80     59.69 o 
   2  22   5      388.19      485.63     49.89 o 
   3  22   5      138.51      167.48     34.61 o 
   4  22   5      623.10      600.43     42.92 o 
   5  22   5       71.14      196.38     38.47 o 
   6  22   5      441.04      457.53     48.59 o 
   7  22   5       32.54       80.40     46.84 o 
   0  23   5       59.07       67.04     44.63 o 
   1  23   5      416.70      421.72     48.72 o 
   2  23   5       47.08      126.58     38.28 o 
   3  23   5      305.93      350.90     46.04 o 
   4  23   5      590.52      641.40     41.34 o 
   5  23   5      237.04      319.47     35.12 o 
   6  23   5      207.85      160.42     45.95 o 
   7  23   5       14.27      113.36     47.58 o 
   0  24   5      259.90      402.58     94.06 o 
   1  24   5      675.23      708.25     59.42 o 
   2  24   5      269.34      274.21     46.11 o 
   3  24   5      374.80      410.22     47.39 o 
   4  24   5       59.34      150.98     28.45 o 
   5  24   5      588.92      578.99     59.69 o 
   6  24   5      158.24      156.62     52.96 o 
   0  25   5     1905.86     1647.58    134.18 o 
   1  25   5     1082.20     1041.57     68.49 o 
   2  25   5      244.78      263.95     53.07 o 
   3  25   5     1226.06     1286.22     79.96 o 
   4  25   5      208.05      203.34     34.07 o 
   5  25   5       82.32       99.61     63.66 o 
   6  25   5      357.76      403.37     56.14 o 
   0  26   5      970.80     1207.14    158.06 o 
   1  26   5       61.14      138.02     38.18 o 
   2  26   5      426.50      423.10     50.09 o 
   3  26   5      108.33      234.58     40.55 o 
   4  26   5      573.84      565.07     66.73 o 
   5  26   5      242.42      217.94     58.07 o 
   6  26   5      220.96      280.11     52.79 o 
   0  27   5      353.62      415.04    120.52 o 
   1  27   5      110.08      176.41     74.82 o 
   2  27   5      636.50      546.46     56.77 o 
   3  27   5      355.14      499.89     56.01 o 
   4  27   5      263.59      318.56     62.29 o 
   5  27   5      714.95      596.43     74.71 o 
   0  28   5     3799.63     3493.92    220.67 o 
   1  28   5     2494.36     2519.40    123.04 o 
   2  28   5       13.19      153.91     41.06 o 
   3  28   5     1016.34      887.22     69.53 o 
   4  28   5       97.69      102.01     56.24 o 
   5  28   5      660.03      690.77     78.43 o 
   0  29   5       76.02      279.42    323.69 o 
   1  29   5      741.29      850.10     94.40 o 
   2  29   5       65.81      211.83     53.47 o 
   3  29   5      653.39      652.66     68.41 o 
   4  29   5       13.50       95.76     58.44 o 
   0  30   5       47.09      101.11    188.70 o 
   1  30   5     1328.66     1393.82    112.60 o 
   2  30   5      394.40      504.45     88.35 o 
   3  30   5      214.38      275.39     50.20 o 
   4  30   5      225.07      294.93     57.69 o 
   0  31   5       67.49      158.67    295.39 o 
   1  31   5      682.46      843.47    116.20 o 
   2  31   5      157.29      103.40     66.03 o 
   3  31   5      588.80      475.08    106.00 o 
   0  32   5       31.65        1.16    259.10 o 
   1  32   5      315.18      342.10     85.55 o 
   2  32   5       12.48      104.89     67.62 o 
   0  33   5       69.43      174.94    388.28 o 
   0   0   6      223.15      273.29     37.37 o 
   1   0   6      887.69      812.55     40.65 o 
   2   0   6    16773.91    16190.69    236.96 o 
   3   0   6      537.20      627.02     37.11 o 
   4   0   6     1909.18     1769.81     56.70 o 
   5   0   6      196.98      281.72     31.80 o 
   6   0   6     1724.86     1713.59     77.74 o 
   7   0   6      226.66      395.54     71.06 o 
   8   0   6     1624.29     1960.96    153.86 o 
   9   0   6       36.40      267.19     47.47 o 
   0   1   6    15488.34    16312.58    187.05 o 
   1   1   6     1495.06     1434.38     34.40 o 
   2   1   6     3469.96     3616.40     49.28 o 
   3   1   6        3.35       -5.96     13.95 o 
   4   1   6     9722.12     9609.22     99.10 o 
   5   1   6      718.73      733.07     29.11 o 
   6   1   6       49.99      118.56     15.07 o 
   7   1   6     1302.81     1159.87     55.85 o 
   8   1   6     3530.68     2885.87     98.46 o 
   9   1   6     1106.96      986.22     60.01 o 
   0   2   6     6298.73     6946.44     90.47 o 
   1   2   6    14390.56    15110.53    137.13 o 
   2   2   6    25974.34    25930.16    199.01 o 
   3   2   6     2001.40     2370.41     44.62 o 
   4   2   6      268.19      285.83     23.16 o 
   5   2   6     1094.81     1161.50     38.24 o 
   6   2   6     2023.83     1955.25     51.46 o 
   7   2   6      739.93      865.86     49.89 o 
   8   2   6     1336.61     1280.27     64.88 o 
   9   2   6      161.00      260.58     37.73 o 
   0   3   6       43.25       11.97     16.12 o 
   1   3   6    26302.74    27416.63    224.92 o 
   2   3   6      536.47      606.05     22.69 o 
   3   3   6     5338.97     5566.38     60.96 o 
   4   3   6     1332.82     1329.12     37.77 o 
   5   3   6       55.88      145.26     18.16 o 
   6   3   6      542.58      623.62     35.43 o 
   7   3   6      134.67      218.57     33.84 o 
   8   3   6      279.69      429.37     42.57 o 
   9   3   6      969.81      877.00     71.29 o 
   0   4   6     6094.96     6271.70     75.15 o 
   1   4   6    18949.29    19639.63    134.06 o 
   2   4   6    17784.69    17494.94    127.79 o 
   3   4   6    12450.75    12906.93    117.53 o 
   4   4   6      973.28      943.19     29.35 o 
   5   4   6      134.53      195.44     19.83 o 
   6   4   6     3154.42     2779.37     69.33 o 
   7   4   6      581.58      751.51     56.65 o 
   8   4   6      324.51      372.86     36.02 o 
   9   4   6      299.25      375.70     64.70 o 
   0   5   6    29068.94    30076.98    240.39 o 
   1   5   6    12648.31    12607.22     85.40 o 
   2   5   6     4647.52     4508.13     46.50 o 
   3   5   6     5865.33     5782.28     63.10 o 
   4   5   6      881.51      857.60     27.66 o 
   5   5   6      662.56      743.28     33.97 o 
   6   5   6      295.84      301.68     33.14 o 
   7   5   6      267.99      275.03     36.58 o 
   8   5   6     1191.47     1121.41    103.11 o 
   9   5   6      947.29      868.41    101.65 o 
   0   6   6     6541.19     6673.56     95.44 o 
   1   6   6     4388.02     4294.82     43.77 o 
   2   6   6     1665.16     1901.78     30.86 o 
   3   6   6     4260.48     4312.67     49.47 o 
   4   6   6      931.28      977.72     28.30 o 
   5   6   6     1858.48     1718.60     42.25 o 
   6   6   6     3677.56     3478.98     77.59 o 
   7   6   6       33.27      143.20     40.00 o 
   8   6   6      161.45      293.66     48.31 o 
   9   6   6       30.32      174.87     60.64 o 
   0   7   6    34837.18    34814.00    295.65 o 
   1   7   6     5052.09     5249.36     48.26 o 
   2   7   6      824.61      818.49     22.60 o 
   3   7   6      720.50      753.41     23.80 o 
   4   7   6     6284.93     5664.44     67.04 o 
   5   7   6     3739.76     3525.27     66.43 o 
   6   7   6      469.49      417.64     39.27 o 
   7   7   6      201.85      167.38     28.60 o 
   8   7   6     1133.84     1185.64     75.31 o 
   9   7   6      110.03      212.23     67.37 o 
   0   8   6      422.52      566.25     28.79 o 
   1   8   6     3749.14     3505.28     39.93 o 
   2   8   6      157.36      229.67     15.89 o 
   3   8   6      818.03      827.06     23.24 o 
   4   8   6     1003.40     1177.78     39.56 o 
   5   8   6      848.15     1067.46     37.87 o 
   6   8   6     2987.25     2370.83     72.96 o 
   7   8   6      479.23      577.88     50.93 o 
   8   8   6       38.86      109.06     41.78 o 
   9   8   6       39.55      182.91     49.94 o 
   0   9   6     7139.39     7430.90     90.06 o 
   1   9   6     1309.03     1251.53     26.76 o 
   2   9   6     1464.44     1438.22     28.36 o 
   3   9   6      370.39      450.44     18.59 o 
   4   9   6     1531.24     1627.21     35.75 o 
   5   9   6     5589.32     5189.12     88.73 o 
   6   9   6        6.24       17.57     29.81 o 
   7   9   6       30.91      119.46     32.02 o 
   8   9   6      360.83      393.50     55.50 o 
   9   9   6     1486.75     1253.06     79.70 o 
   0  10   6     1393.96     1401.63     40.98 o 
   1  10   6     9461.77     9914.97     76.96 o 
   2  10   6      530.00      581.21     21.27 o 
   3  10   6     1073.74     1088.50     27.78 o 
   4  10   6      363.74      480.59     46.88 o 
   5  10   6     3534.62     2948.76     65.79 o 
   6  10   6      559.32      559.37     52.35 o 
   7  10   6      328.35      265.51     39.82 o 
   8  10   6      207.74      301.69     45.16 o 
   9  10   6      481.23      476.17     96.40 o 
   0  11   6     2258.21     2535.59     53.35 o 
   1  11   6    13509.17    14066.40     96.75 o 
   2  11   6     1765.02     1692.05     30.47 o 
   3  11   6     3046.21     2938.64     43.92 o 
   4  11   6     5548.83     4920.58     72.36 o 
   5  11   6     4529.17     4178.90     88.24 o 
   6  11   6        8.57       44.38     30.43 o 
   7  11   6      103.42       98.70     30.08 o 
   8  11   6      321.05      355.65     52.17 o 
   9  11   6      953.40      975.12     76.55 o 
   0  12   6     1731.40     1732.51     46.23 o 
   1  12   6     4144.03     4256.85     48.39 o 
   2  12   6    10273.81    10274.93     85.40 o 
   3  12   6     1155.24     1198.98     31.76 o 
   4  12   6      293.25      326.65     33.26 o 
   5  12   6     1251.69     1335.77     55.79 o 
   6  12   6      123.94      168.23     52.16 o 
   7  12   6      144.65      215.86     43.84 o 
   8  12   6      280.85      247.61     58.86 o 
   9  12   6      416.29      402.70     56.68 o 
   0  13   6      113.58      139.63     22.58 o 
   1  13   6      286.13      310.16     18.25 o 
   2  13   6      465.41      505.78     21.81 o 
   3  13   6      224.83      272.86     27.69 o 
   4  13   6     1877.48     1880.49     54.77 o 
   5  13   6     1749.16     1485.09     55.33 o 
   6  13   6      182.12      147.92     37.08 o 
   7  13   6      390.17      407.45     46.34 o 
   8  13   6     1264.79     1188.33     81.82 o 
   9  13   6     1140.71      887.37     77.90 o 
   0  14   6      857.33      894.68     37.14 o 
   1  14   6     1075.13     1130.10     27.76 o 
   2  14   6     2974.56     2788.05     48.08 o 
   3  14   6      232.25      358.75     30.49 o 
   4  14   6      446.09      390.71     37.35 o 
   5  14   6      135.62      128.37     30.30 o 
   6  14   6       46.47       42.93     32.42 o 
   7  14   6      387.87      474.58     49.43 o 
   8  14   6      403.54      391.62     59.82 o 
   9  14   6      138.01      153.82     50.52 o 
   0  15   6      153.62      168.08     22.99 o 
   1  15   6      783.72      948.28     27.69 o 
   2  15   6      147.88      169.60     20.32 o 
   3  15   6       85.91       83.30     24.34 o 
   4  15   6      356.66      305.13     36.40 o 
   5  15   6      169.52      169.02     32.80 o 
   6  15   6      282.05      263.04     43.49 o 
   7  15   6      149.21      139.31     42.58 o 
   8  15   6     1065.22      957.69     82.64 o 
   0  16   6     1553.97     1557.10     46.98 o 
   1  16   6      553.62      600.62     26.24 o 
   2  16   6     1247.01     1230.04     39.06 o 
   3  16   6     2342.55     2184.44     80.89 o 
   4  16   6      518.59      550.26     45.34 o 
   5  16   6      219.04      192.99     38.14 o 
   6  16   6      420.93      519.04     52.81 o 
   7  16   6     1106.07      978.98     63.92 o 
   8  16   6       35.80       80.81     51.40 o 
   0  17   6     1550.56     1640.45     58.10 o 
   1  17   6      171.06      161.84     17.66 o 
   2  17   6      294.22      298.08     29.95 o 
   3  17   6     1670.01     1485.73     50.92 o 
   4  17   6       22.05       49.08     22.96 o 
   5  17   6     1410.76     1327.18     59.41 o 
   6  17   6      481.75      578.17     81.07 o 
   7  17   6      874.76      856.62     64.08 o 
   8  17   6       47.82       91.37     52.89 o 
   0  18   6      363.32      399.55     43.99 o 
   1  18   6      361.15      433.92     24.23 o 
   2  18   6      626.77      695.87     39.05 o 
   3  18   6      744.49      784.57     42.10 o 
   4  18   6      274.23      367.05     32.92 o 
   5  18   6      763.81      853.50     51.77 o 
   6  18   6      841.33      963.21     67.17 o 
   7  18   6      540.95      568.96     60.70 o 
   8  18   6     1192.48     1194.05     92.69 o 
   0  19   6     1310.31     1394.35     67.96 o 
   1  19   6      470.13      451.26     29.90 o 
   2  19   6      486.21      565.76     40.89 o 
   3  19   6      174.15      167.02     32.80 o 
   4  19   6     1277.55     1246.16     50.58 o 
   5  19   6       86.97      194.22     34.82 o 
   6  19   6      300.84      302.79     40.48 o 
   7  19   6      225.76      141.15     49.01 o 
   8  19   6      572.70      623.63    100.00 o 
   0  20   6      129.60      139.01     54.54 o 
   1  20   6      478.94      366.87     36.36 o 
   2  20   6      433.65      475.09     34.27 o 
   3  20   6      641.47      696.52     55.03 o 
   4  20   6      762.28      786.80     52.51 o 
   5  20   6      494.55      517.57     44.98 o 
   6  20   6     1238.41     1242.43     67.33 o 
   7  20   6      502.59      380.94     60.84 o 
   0  21   6      468.26      544.52     51.26 o 
   1  21   6      325.56      249.68     42.78 o 
   2  21   6      570.53      613.32     42.02 o 
   3  21   6      153.61      180.45     32.25 o 
   4  21   6     1489.46     1490.67     56.18 o 
   5  21   6      352.51      433.01     42.23 o 
   6  21   6      373.52      345.99     46.26 o 
   7  21   6      123.10       66.57     46.73 o 
   0  22   6      848.26      856.27     65.57 o 
   1  22   6       30.32       87.89     29.75 o 
   2  22   6       84.49       94.36     37.31 o 
   3  22   6       56.01      113.40     33.95 o 
   4  22   6      100.72      237.08     34.53 o 
   5  22   6      104.44      179.70     35.57 o 
   6  22   6       73.79      137.61     49.17 o 
   7  22   6      215.88      275.35     64.22 o 
   0  23   6       16.30       15.63     35.09 o 
   1  23   6      465.86      384.61     46.32 o 
   2  23   6      400.44      403.78     51.39 o 
   3  23   6       97.89      222.84     30.86 o 
   4  23   6      496.49      587.18     42.59 o 
   5  23   6       72.89      211.10     30.89 o 
   6  23   6      255.29      226.31     44.50 o 
   7  23   6       20.00      103.47     59.84 o 
   0  24   6      944.74      758.93    106.71 o 
   1  24   6       26.78      102.30     37.29 o 
   2  24   6       38.02      112.52     37.85 o 
   3  24   6      103.28      199.32     37.00 o 
   4  24   6      180.30      199.06     33.87 o 
   5  24   6      255.73      370.94     41.03 o 
   6  24   6      249.38      245.09     70.59 o 
   0  25   6        4.01       50.42     76.01 o 
   1  25   6      501.56      503.99     51.00 o 
   2  25   6       43.33      116.84     36.30 o 
   3  25   6      199.88      224.43     38.32 o 
   4  25   6        0.28      141.94     43.64 o 
   5  25   6       49.67      112.05     35.24 o 
   6  25   6      115.99      143.61     42.90 o 
   0  26   6        3.68       39.59     76.69 o 
   1  26   6      223.74      318.36     51.58 o 
   2  26   6      110.64      177.32     43.10 o 
   3  26   6       27.23      108.11     31.91 o 
   4  26   6      120.57      108.74     43.33 o 
   5  26   6      174.08      170.77     57.25 o 
   6  26   6      103.30      176.16     51.19 o 
   0  27   6        0.46      130.28    111.04 o 
   1  27   6      267.37      421.82     77.13 o 
   2  27   6      225.35      353.25     44.12 o 
   3  27   6       51.45      128.06     35.92 o 
   4  27   6        6.37       66.87     53.69 o 
   5  27   6       40.16      153.85     51.46 o 
   0  28   6       83.51      336.94    107.63 o 
   1  28   6      139.15      248.66     66.76 o 
   2  28   6      114.68      296.72     43.65 o 
   3  28   6      255.18      286.65     63.87 o 
   4  28   6      478.16      398.24     67.58 o 
   5  28   6       79.36      173.19     51.61 o 
   0  29   6       82.72      266.77    108.86 o 
   1  29   6      199.83      419.53     98.85 o 
   2  29   6      363.77      303.64     63.18 o 
   3  29   6      214.20      334.58     59.66 o 
   4  29   6      559.72      431.48     71.99 o 
   0  30   6       95.85      216.43    180.72 o 
   1  30   6      296.43      469.94    114.78 o 
   2  30   6       34.74       85.98     75.01 o 
   3  30   6      253.47      309.71     54.18 o 
   4  30   6      102.76      223.67     92.72 o 
   0  31   6        7.75      126.51    218.46 o 
   1  31   6       75.21      219.47     80.27 o 
   2  31   6      205.83      267.48     64.81 o 
   3  31   6       61.62       99.86     69.79 o 
   0  32   6       29.77      206.99    106.83 o 
   1  32   6       80.12      216.19     83.59 o 
   2  32   6       78.02      137.76     79.10 o 
   1   0   7        3.76        0.71     24.74 o 
   2   0   7     2969.46     2682.38     68.52 o 
   3   0   7       92.84       64.09     23.05 o 
   4   0   7       20.85       15.59     18.76 o 
   5   0   7      532.15      514.20     55.48 o 
   6   0   7      378.68      512.70     45.56 o 
   7   0   7       65.41      156.97     38.03 o 
   8   0   7      703.27     1008.93    129.19 o 
   9   0   7       88.26      292.00     69.85 o 
   0   1   7      204.81      194.33     24.98 o 
   1   1   7      112.19      105.67     18.72 o 
   2   1   7      143.34      186.70     18.50 o 
   3   1   7      379.73      356.49     21.51 o 
   4   1   7     2306.15     2617.47     47.53 o 
   5   1   7       37.51       75.76     18.74 o 
   6   1   7     5590.58     5070.65    111.69 o 
   7   1   7      199.82      216.11     33.49 o 
   8   1   7      692.69      807.75     96.45 o 
   9   1   7       29.57      211.20     47.28 o 
   0   2   7       30.43       37.72     22.41 o 
   1   2   7      886.01      802.68     27.48 o 
   2   2   7      806.99      856.85     28.96 o 
   3   2   7      208.48      221.96     17.46 o 
   4   2   7      342.45      374.98     24.51 o 
   5   2   7      226.62      264.43     19.41 o 
   6   2   7      469.21      537.18     34.58 o 
   7   2   7       21.42       59.00     25.16 o 
   8   2   7      300.82      399.29     65.04 o 
   9   2   7       22.59      200.76     45.62 o 
   0   3   7      191.01      227.41     21.30 o 
   1   3   7      645.71      644.92     22.74 o 
   2   3   7       65.69       42.64     14.03 o 
   3   3   7     1071.86      890.48     27.68 o 
   4   3   7      579.55      572.41     24.45 o 
   5   3   7      207.72      257.98     22.63 o 
   6   3   7      393.11      383.65     30.62 o 
   7   3   7       43.59      166.53     27.96 o 
   8   3   7      298.63      496.79     42.29 o 
   9   3   7       57.90      197.58     75.57 o 
   0   4   7       64.66       61.61     18.06 o 
   1   4   7     1176.56     1106.49     26.79 o 
   2   4   7      795.87      806.51     25.12 o 
   3   4   7      625.93      633.62     24.49 o 
   4   4   7      326.91      295.51     19.61 o 
   5   4   7      216.42      279.57     19.23 o 
   6   4   7      321.14      251.61     39.82 o 
   7   4   7      230.38      294.12     45.70 o 
   8   4   7      268.72      283.13     30.83 o 
   9   4   7       28.67      195.10    105.17 o 
   0   5   7     1917.12     2060.19     43.77 o 
   1   5   7      897.67      866.11     24.22 o 
   2   5   7     1130.82     1104.90     25.29 o 
   3   5   7      164.97      183.93     16.93 o 
   4   5   7      530.84      634.70     24.61 o 
   5   5   7      172.39      258.69     20.44 o 
   6   5   7      174.08      156.92     26.67 o 
   7   5   7      213.78      292.57     55.93 o 
   8   5   7      352.64      325.76     41.58 o 
   9   5   7      278.96      218.32     64.94 o 
   0   6   7     1165.93     1132.59     36.18 o 
   1   6   7      720.92      776.29     23.19 o 
   2   6   7     1442.09     1435.44     28.41 o 
   3   6   7      280.18      258.37     17.94 o 
   4   6   7      151.70      186.74     16.45 o 
   5   6   7      746.06      718.71     28.96 o 
   6   6   7       60.84      124.76     23.43 o 
   7   6   7       25.82       85.41     29.13 o 
   8   6   7       69.79      132.43     32.17 o 
   9   6   7      139.81      213.33     67.90 o 
   0   7   7     4300.05     4170.73     63.16 o 
   1   7   7      961.68      877.62     24.02 o 
   2   7   7      492.16      589.89     21.17 o 
   3   7   7      467.93      544.32     21.38 o 
   4   7   7      349.89      526.51     23.61 o 
   5   7   7      176.36      240.42     30.59 o 
   6   7   7       62.84      106.06     22.61 o 
   7   7   7      135.93      175.35     49.44 o 
   8   7   7      454.62      499.72     55.62 o 
   9   7   7       59.96       58.92     40.61 o 
   0   8   7       14.95        7.74     18.17 o 
   1   8   7     4172.23     4423.16     47.69 o 
   2   8   7     1430.90     1329.77     27.60 o 
   3   8   7     2801.76     2965.25     41.77 o 
   4   8   7      236.93      343.98     30.96 o 
   5   8   7      681.18      632.42     34.49 o 
   6   8   7       83.05       90.06     22.81 o 
   7   8   7       46.72      143.16     42.02 o 
   8   8   7      287.11      327.44     50.14 o 
   9   8   7      309.27      420.72     69.41 o 
   0   9   7       52.15       43.62     19.44 o 
   1   9   7     1032.40     1143.14     27.17 o 
   2   9   7      123.79      176.76     15.31 o 
   3   9   7       80.05       94.72     13.19 o 
   4   9   7      152.86      215.06     26.94 o 
   5   9   7      294.35      309.50     28.19 o 
   6   9   7       78.75       36.13     41.11 o 
   7   9   7       85.88       94.81     39.84 o 
   8   9   7       36.23      173.18     51.43 o 
   9   9   7      510.70      623.96     71.59 o 
   0  10   7     1804.71     1762.10     45.68 o 
   1  10   7     2164.82     2388.52     37.06 o 
   2  10   7      352.94      327.13     18.14 o 
   3  10   7     7943.03     7995.49     72.42 o 
   4  10   7      913.60      980.66     29.86 o 
   5  10   7     2986.60     2687.41     62.95 o 
   6  10   7       31.92       70.83     31.42 o 
   7  10   7      405.08      400.98     56.85 o 
   8  10   7       28.83      174.90     36.37 o 
   9  10   7       71.95      189.78     44.32 o 
   0  11   7     1645.50     1617.95     44.65 o 
   1  11   7     3422.04     3391.31     44.44 o 
   2  11   7       95.50       91.47     14.49 o 
   3  11   7      700.56      882.12     29.00 o 
   4  11   7     1636.36     1418.77     39.97 o 
   5  11   7     1575.55     1394.63     55.34 o 
   6  11   7      262.99      257.65     40.98 o 
   7  11   7      309.51      262.81     52.78 o 
   8  11   7      176.23      226.85     43.08 o 
   9  11   7       94.21      142.27     42.55 o 
   0  12   7     1413.58     1441.51     43.88 o 
   1  12   7     1690.83     1617.24     32.53 o 
   2  12   7     1641.81     1559.67     30.84 o 
   3  12   7      159.74      154.75     24.42 o 
   4  12   7      173.13      205.94     28.58 o 
   5  12   7      287.01      348.88     45.81 o 
   6  12   7       13.03       26.04     29.07 o 
   7  12   7      123.97      106.60     28.77 o 
   8  12   7      299.32      275.91     48.68 o 
   9  12   7      239.45      258.35     52.66 o 
   0  13   7        7.07      -19.73     22.38 o 
   1  13   7       24.93       11.27     12.74 o 
   2  13   7      301.81      373.71     19.91 o 
   3  13   7      507.96      538.78     32.70 o 
   4  13   7      764.31      806.50     38.14 o 
   5  13   7      420.34      296.25     34.46 o 
   6  13   7       12.89       94.06     34.63 o 
   7  13   7      286.23      355.83     45.26 o 
   8  13   7      367.11      363.99     56.79 o 
   9  13   7      237.91      201.85     53.17 o 
   0  14   7     1342.92     1235.97     42.92 o 
   1  14   7      679.23      720.52     24.69 o 
   2  14   7     1088.87     1080.76     29.69 o 
   3  14   7      797.05      892.87     41.04 o 
   4  14   7        9.98       41.51     21.94 o 
   5  14   7      696.44      802.41     46.40 o 
   6  14   7       35.83       39.05     31.59 o 
   7  14   7      405.64      374.60     44.66 o 
   8  14   7       23.19       13.31     79.30 o 
   0  15   7        0.00       27.36     18.15 o 
   1  15   7      410.60      445.81     24.09 o 
   2  15   7      542.33      634.39     30.89 o 
   3  15   7     1388.08     1340.89     47.38 o 
   4  15   7       87.26       88.55     21.91 o 
   5  15   7       11.72       34.98     26.88 o 
   6  15   7      123.88      166.92     39.15 o 
   7  15   7      327.49      428.96     46.62 o 
   8  15   7     1018.80      903.71     82.60 o 
   0  16   7     1075.72     1108.67     41.16 o 
   1  16   7     1246.26     1339.56     36.95 o 
   2  16   7      972.09      992.98     36.03 o 
   3  16   7      756.77      836.15     42.28 o 
   4  16   7       19.63       13.08     26.41 o 
   5  16   7      775.42      826.23     49.36 o 
   6  16   7      892.27      765.70     60.15 o 
   7  16   7      259.00      313.68     42.63 o 
   8  16   7       41.97      108.47     51.97 o 
   0  17   7      313.53      489.34     48.50 o 
   1  17   7      443.64      559.85     29.63 o 
   2  17   7      320.86      336.60     31.48 o 
   3  17   7     1541.30     1498.47     52.24 o 
   4  17   7      521.92      498.48     38.99 o 
   5  17   7       89.05      126.73     35.63 o 
   6  17   7      541.50      540.81     54.59 o 
   7  17   7      323.04      329.11     43.26 o 
   8  17   7      433.45      328.00     75.73 o 
   0  18   7     2550.94     2513.78     84.56 o 
   1  18   7      114.39      155.74     18.17 o 
   2  18   7      294.83      331.78     32.03 o 
   3  18   7      383.37      457.58     36.65 o 
   4  18   7       48.72       52.13     26.80 o 
   5  18   7      317.17      339.66     39.57 o 
   6  18   7      327.16      401.11     49.74 o 
   7  18   7       21.07       82.38     37.77 o 
   8  18   7      628.42      453.61     68.12 o 
   0  19   7      421.55      502.43     47.83 o 
   1  19   7      874.00      937.23     39.56 o 
   2  19   7       68.32      121.87     27.29 o 
   3  19   7        9.14       87.48     34.04 o 
   4  19   7     2199.48     1866.17     66.31 o 
   5  19   7     1222.20     1297.85     82.16 o 
   6  19   7      464.48      537.91     49.75 o 
   7  19   7       97.86      114.32     45.37 o 
   8  19   7      806.96      569.98     81.85 o 
   0  20   7      655.64      665.00     52.22 o 
   1  20   7      484.48      493.74     38.44 o 
   2  20   7     2240.22     2047.51     58.67 o 
   3  20   7      384.60      497.48     36.57 o 
   4  20   7      222.58      299.88     56.21 o 
   5  20   7      856.30      887.78     65.27 o 
   6  20   7      441.09      531.25     81.20 o 
   7  20   7      216.15      202.80     52.53 o 
   0  21   7     1134.07     1033.38     61.33 o 
   1  21   7     1103.46     1048.31     68.59 o 
   2  21   7      130.27      202.29     41.76 o 
   3  21   7      373.50      367.49     34.57 o 
   4  21   7      412.87      579.16     50.63 o 
   5  21   7      566.80      696.29     56.87 o 
   6  21   7     2117.98     1881.87    105.54 o 
   7  21   7      202.87      225.30     55.38 o 
   0  22   7       50.36       88.21     27.33 o 
   1  22   7      473.61      513.94     51.56 o 
   2  22   7      439.97      555.75     54.47 o 
   3  22   7      872.65      774.37     47.58 o 
   4  22   7      939.24      980.77     65.16 o 
   5  22   7      111.29      205.78     43.45 o 
   6  22   7      705.72      641.04     62.49 o 
   7  22   7       94.98      132.91     45.65 o 
   0  23   7      204.78      271.40     50.56 o 
   1  23   7      439.27      543.27     52.11 o 
   2  23   7     1096.48      988.86     65.24 o 
   3  23   7       54.11      154.61     25.52 o 
   4  23   7      890.76      861.24     51.29 o 
   5  23   7      330.79      417.45     40.59 o 
   6  23   7      300.40      333.04     60.97 o 
   7  23   7      118.82      189.48     68.54 o 
   0  24   7     1214.37     1115.86    120.61 o 
   1  24   7      181.43      209.30     37.39 o 
   2  24   7       17.09       78.62     35.83 o 
   3  24   7      137.93      181.15     33.88 o 
   4  24   7       40.81      190.84     40.67 o 
   5  24   7      463.54      474.60     60.19 o 
   6  24   7       53.13      183.33     54.38 o 
   0  25   7      335.96      288.54     96.41 o 
   1  25   7      911.79      941.60     70.00 o 
   2  25   7      569.31      620.81     57.91 o 
   3  25   7      157.41      217.87     58.83 o 
   4  25   7      272.10      374.56     49.85 o 
   5  25   7      398.12      422.30     61.19 o 
   6  25   7      126.35      238.56     55.55 o 
   0  26   7      331.32      214.86     87.25 o 
   1  26   7        0.07       64.78     50.63 o 
   2  26   7       63.44      187.53     38.01 o 
   3  26   7       49.90      164.06     35.47 o 
   4  26   7      338.99      418.11     58.48 o 
   5  26   7      445.70      341.66     60.26 o 
   6  26   7      727.68      558.15     69.22 o 
   0  27   7       14.94       74.20     71.86 o 
   1  27   7      344.93      409.66     68.98 o 
   2  27   7       12.74      134.58     32.49 o 
   3  27   7      368.83      329.55     72.38 o 
   4  27   7       90.99      167.31     53.90 o 
   5  27   7      983.98      963.37     88.96 o 
   0  28   7      445.96      422.08    113.59 o 
   1  28   7      782.05      970.53     89.83 o 
   2  28   7      531.43      415.24     53.93 o 
   3  28   7     1594.88     1473.88     97.36 o 
   4  28   7      776.97      658.97     79.04 o 
   5  28   7      590.48      611.67     86.36 o 
   0  29   7       56.22      333.01    110.57 o 
   1  29   7     1432.45     1712.67    131.20 o 
   2  29   7     1054.93     1151.43     86.55 o 
   3  29   7      845.14      828.85     83.44 o 
   4  29   7       61.18      144.53     54.59 o 
   0  30   7       45.95       79.23     99.16 o 
   1  30   7      247.28      127.51     64.87 o 
   2  30   7      401.45      496.03     83.76 o 
   3  30   7      344.21      380.64     67.02 o 
   4  30   7      146.09      288.85    100.16 o 
   0  31   7      343.58      464.40    200.31 o 
   1  31   7      331.58      457.31     82.93 o 
   2  31   7      205.74      259.22     71.00 o 
   3  31   7       67.15       66.14     70.22 o 
   0  32   7       30.90      224.87    137.17 o 
   1  32   7      848.07      883.47    172.01 o 
   2  32   7       89.49      134.47    114.82 o 
   0   0   8    25200.27    23545.31    648.83 o 
   1   0   8     3566.08     3546.44     79.19 o 
   2   0   8        0.05        9.54     24.92 o 
   3   0   8     3629.88     3182.74     67.38 o 
   4   0   8     1333.63     1375.92     49.38 o 
   5   0   8     1719.31     1639.39     57.89 o 
   6   0   8      164.68      257.13     39.36 o 
   7   0   8        4.91       72.50     42.09 o 
   8   0   8      945.64     1213.50    195.23 o 
   9   0   8      400.72      625.05     79.68 o 
   0   1   8     1720.96     1575.10     47.96 o 
   1   1   8     2053.61     2081.16     43.71 o 
   2   1   8    20657.32    20709.03    185.51 o 
   3   1   8     2444.96     2555.30     43.02 o 
   4   1   8      293.16      401.11     21.81 o 
   5   1   8      751.54      736.30     32.39 o 
   6   1   8     1401.39     1462.13     49.85 o 
   7   1   8      885.05      970.59     59.94 o 
   8   1   8     3378.33     2632.89     94.69 o 
   9   1   8      496.25      471.72     54.00 o 
   0   2   8    17052.41    16890.15    211.04 o 
   1   2   8     9331.80     9490.93    108.89 o 
   2   2   8     1785.06     1845.54     38.41 o 
   3   2   8     1172.13     1128.97     26.89 o 
   4   2   8     5919.77     5803.15     66.56 o 
   5   2   8     2741.89     2484.70     54.54 o 
   6   2   8       16.53       80.71     33.83 o 
   7   2   8       42.78      144.13     49.72 o 
   8   2   8      850.49      792.87     57.42 o 
   9   2   8      262.70      388.13     48.89 o 
   0   3   8     1008.37      993.50     38.84 o 
   1   3   8    28981.12    29622.77    223.25 o 
   2   3   8     1892.38     1855.32     39.09 o 
   3   3   8      713.55      735.00     25.77 o 
   4   3   8      624.72      687.38     25.45 o 
   5   3   8      338.11      441.65     25.68 o 
   6   3   8     1659.96     1552.61     62.87 o 
   7   3   8      237.27      299.24     53.91 o 
   8   3   8      674.09      789.32     51.33 o 
   9   3   8      139.71      280.39     50.49 o 
   0   4   8    37864.53    40923.63    501.11 o 
   1   4   8      203.16      218.85     16.96 o 
   2   4   8     2114.90     2068.41     39.27 o 
   3   4   8     1276.73     1220.21     31.63 o 
   4   4   8      425.63      539.55     23.56 o 
   5   4   8     1911.45     1637.79     44.07 o 
   6   4   8      239.77      327.70     40.12 o 
   7   4   8       99.81      153.94     28.76 o 
   8   4   8      114.14      136.55     25.66 o 
   9   4   8      393.10      402.34    131.10 o 
   0   5   8     1532.74     1609.19     40.86 o 
   1   5   8     4736.63     4438.07     47.13 o 
   2   5   8      364.92      482.06     21.77 o 
   3   5   8      694.01      764.47     25.86 o 
   4   5   8     1302.39     1174.10     31.71 o 
   5   5   8     1423.11     1393.88     43.82 o 
   6   5   8     2523.76     2465.37     73.55 o 
   7   5   8       17.64      116.34     26.51 o 
   8   5   8      233.99      302.01     35.91 o 
   9   5   8      431.72      389.48     79.05 o 
   0   6   8    12847.54    14019.00    136.34 o 
   1   6   8     3150.44     3141.14     39.09 o 
   2   6   8     1674.87     1657.23     30.90 o 
   3   6   8     5139.21     5097.29     60.84 o 
   4   6   8     1489.46     1516.27     34.80 o 
   5   6   8     1566.70     1732.78     48.14 o 
   6   6   8      204.65      161.38     34.86 o 
   7   6   8       86.61      127.58     31.61 o 
   8   6   8      278.01      354.62     49.13 o 
   9   6   8      904.10     1048.29    112.99 o 
   0   7   8     1771.92     1863.72     45.13 o 
   1   7   8     1587.35     1568.89     29.84 o 
   2   7   8     5989.05     6107.75     60.73 o 
   3   7   8     4668.03     4694.66     53.60 o 
   4   7   8     1962.74     1738.42     39.88 o 
   5   7   8      249.72      301.94     33.03 o 
   6   7   8      736.67      896.79     54.45 o 
   7   7   8      146.50      164.75     48.58 o 
   8   7   8      292.06      400.68     61.39 o 
   9   7   8       50.01      123.09     47.75 o 
   0   8   8     8153.80     8436.47     99.66 o 
   1   8   8     5571.43     5681.73     55.96 o 
   2   8   8       24.29       22.40     12.70 o 
   3   8   8      297.56      418.84     19.64 o 
   4   8   8     1053.36     1227.58     34.57 o 
   5   8   8     1651.68     1633.12     55.57 o 
   6   8   8      414.54      300.34     33.03 o 
   7   8   8      209.63      257.01     47.91 o 
   8   8   8      692.14      615.32     62.41 o 
   9   8   8     1923.52     1794.70    109.64 o 
   0   9   8      350.12      362.30     27.31 o 
   1   9   8     5818.76     6047.79     59.49 o 
   2   9   8     2807.20     3083.60     41.83 o 
   3   9   8     6150.29     6291.31     63.21 o 
   4   9   8      167.73      214.05     24.95 o 
   5   9   8       56.58       75.26     24.15 o 
   6   9   8      161.43      215.17     39.21 o 
   7   9   8      628.79      511.72     61.41 o 
   8   9   8      618.00      577.19     63.14 o 
   9   9   8      299.30      331.68     59.69 o 
   0  10   8      148.28      205.15     24.26 o 
   1  10   8    26522.81    26899.97    168.92 o 
   2  10   8       96.59      114.53     15.34 o 
   3  10   8     1756.04     1757.14     32.62 o 
   4  10   8     1110.48     1123.09     31.60 o 
   5  10   8     1209.99     1212.72     45.27 o 
   6  10   8     1245.45     1097.81     65.99 o 
   7  10   8      396.29      476.64     55.68 o 
   8  10   8      192.66      339.85     63.97 o 
   9  10   8      176.70      245.92     48.62 o 
   0  11   8      518.44      704.53     35.04 o 
   1  11   8      650.12      770.75     25.64 o 
   2  11   8     1036.36     1022.90     26.86 o 
   3  11   8      920.09     1100.33     30.49 o 
   4  11   8      476.37      595.96     33.45 o 
   5  11   8     1592.78     1641.57     57.69 o 
   6  11   8      915.69      833.15     66.62 o 
   7  11   8       28.06      186.60     40.35 o 
   8  11   8      149.96      289.53     51.35 o 
   9  11   8      910.28      640.13     68.47 o 
   0  12   8        0.13       11.41     18.89 o 
   1  12   8     3414.65     3075.01     44.14 o 
   2  12   8      738.96      762.75     24.33 o 
   3  12   8      394.45      548.80     24.53 o 
   4  12   8      564.84      592.74     32.72 o 
   5  12   8      589.14      679.30     42.55 o 
   6  12   8       48.19       85.07     32.62 o 
   7  12   8      159.43      161.84     41.23 o 
   8  12   8      660.99      618.53     83.77 o 
   9  12   8       66.12       80.00     44.60 o 
   0  13   8       22.18      -17.20     17.20 o 
   1  13   8      691.07      747.13     25.71 o 
   2  13   8      493.74      728.05     26.36 o 
   3  13   8      728.20      818.91     34.52 o 
   4  13   8      180.65      286.34     32.21 o 
   5  13   8     1097.75     1127.71     53.40 o 
   6  13   8      211.17      226.55     39.68 o 
   7  13   8      220.27      280.60     47.70 o 
   8  13   8      188.85      241.06     51.79 o 
   9  13   8      222.70      204.13     55.94 o 
   0  14   8      365.86      359.36     29.62 o 
   1  14   8      412.51      401.87     21.21 o 
   2  14   8      636.26      695.34     25.74 o 
   3  14   8     1801.41     1719.24     50.58 o 
   4  14   8      364.49      312.97     34.62 o 
   5  14   8     2256.14     2122.71     61.78 o 
   6  14   8       70.09       79.25     32.49 o 
   7  14   8      216.71      318.68     48.32 o 
   8  14   8      320.16      382.18     65.53 o 
   0  15   8      215.59      206.91     25.47 o 
   1  15   8      219.14      241.62     19.38 o 
   2  15   8      392.11      473.74     27.42 o 
   3  15   8     2553.33     2548.23     61.81 o 
   4  15   8      566.93      546.37     42.95 o 
   5  15   8      616.94      601.59     44.36 o 
   6  15   8      193.00      161.76     38.88 o 
   7  15   8      190.47      210.37     44.14 o 
   8  15   8      151.44      134.88     53.26 o 
   0  16   8      408.97      448.94     31.31 o 
   1  16   8      657.07      806.14     27.48 o 
   2  16   8       43.01       59.32     17.18 o 
   3  16   8     2445.76     2185.80     56.91 o 
   4  16   8      117.58      130.98     32.95 o 
   5  16   8      374.84      406.13     38.65 o 
   6  16   8      368.99      388.97     48.84 o 
   7  16   8       83.16      195.48     43.72 o 
   8  16   8      269.18      257.54     59.82 o 
   0  17   8      607.22      716.44     40.69 o 
   1  17   8      380.65      398.67     30.00 o 
   2  17   8      612.95      648.52     38.59 o 
   3  17   8      799.58      887.41     41.92 o 
   4  17   8      202.75      241.97     37.06 o 
   5  17   8      219.47      169.57     32.35 o 
   6  17   8      699.93      702.43     59.67 o 
   7  17   8      140.32      236.98     47.09 o 
   8  17   8     1085.41      922.95     85.23 o 
   0  18   8     5407.33     5227.51    103.36 o 
   1  18   8      486.36      551.48     26.51 o 
   2  18   8      875.65      903.33     44.73 o 
   3  18   8     1171.26     1140.42     48.23 o 
   4  18   8      411.04      550.76     44.00 o 
   5  18   8      464.95      492.54     43.50 o 
   6  18   8      604.04      608.85     55.43 o 
   7  18   8      251.26      267.06     60.86 o 
   8  18   8      557.41      472.00     71.39 o 
   0  19   8     1601.05     1444.87     68.80 o 
   1  19   8      503.86      493.03     31.13 o 
   2  19   8      321.53      374.15     39.13 o 
   3  19   8      611.53      604.19     38.80 o 
   4  19   8      134.71      122.87     35.66 o 
   5  19   8      736.62      716.05     53.62 o 
   6  19   8     2517.78     2210.94    109.87 o 
   7  19   8      199.05      237.76     53.47 o 
   8  19   8      577.99      442.14     85.34 o 
   0  20   8       74.74      142.58     33.16 o 
   1  20   8      499.29      467.66     35.59 o 
   2  20   8      289.55      337.61     32.53 o 
   3  20   8      197.77      274.89     30.91 o 
   4  20   8      586.51      773.75     51.30 o 
   5  20   8      377.72      452.66     43.24 o 
   6  20   8      103.66      267.29     57.21 o 
   7  20   8      254.78      215.83     51.92 o 
   0  21   8       48.74       55.22     25.16 o 
   1  21   8      951.00      952.43     56.94 o 
   2  21   8      279.83      314.39     35.91 o 
   3  21   8      428.92      477.33     37.86 o 
   4  21   8       39.95      136.48     27.65 o 
   5  21   8      260.71      297.29     71.73 o 
   6  21   8      206.96      262.61     42.90 o 
   7  21   8      135.18      219.38     51.53 o 
   0  22   8      318.32      311.66     43.87 o 
   1  22   8       77.61      187.23     37.74 o 
   2  22   8      141.06      211.30     40.79 o 
   3  22   8      506.88      516.20     42.02 o 
   4  22   8      382.21      406.78     40.83 o 
   5  22   8     1118.09     1078.63     61.90 o 
   6  22   8      129.94      220.82     54.54 o 
   7  22   8      325.11      425.68     70.83 o 
   0  23   8        0.57       42.64     32.57 o 
   1  23   8      476.15      533.91     52.21 o 
   2  23   8      261.24      306.35     43.25 o 
   3  23   8      191.47      239.62     29.55 o 
   4  23   8      542.21      585.61     42.53 o 
   5  23   8      207.49      337.14     42.00 o 
   6  23   8       20.33      135.24     53.93 o 
   0  24   8       61.64       86.62     70.91 o 
   1  24   8       76.12      159.89     46.77 o 
   2  24   8      171.51      197.99     39.96 o 
   3  24   8      120.25      143.97     53.16 o 
   4  24   8      201.51      312.92     46.80 o 
   5  24   8      111.03      255.92     38.69 o 
   6  24   8      587.04      517.24     56.45 o 
   0  25   8      295.11      419.85     92.47 o 
   1  25   8       72.50      215.29     32.87 o 
   2  25   8       69.60      138.01     32.50 o 
   3  25   8       29.22      176.43     74.00 o 
   4  25   8      115.13      131.99     37.93 o 
   5  25   8      124.73      117.35     43.80 o 
   6  25   8      224.10      267.83     56.44 o 
   0  26   8      185.60      252.29     80.28 o 
   1  26   8       97.23      154.70     47.84 o 
   2  26   8      114.34      151.67     29.96 o 
   3  26   8      236.80      403.54     59.07 o 
   4  26   8       49.31      191.80     53.52 o 
   5  26   8       64.58       91.92     54.41 o 
   0  27   8        2.22       37.61     72.22 o 
   1  27   8      173.87      275.46     49.77 o 
   2  27   8       23.34      125.89     30.55 o 
   3  27   8        9.36      118.94     48.24 o 
   4  27   8       65.16       83.86     55.95 o 
   5  27   8        3.29      108.14     53.81 o 
   0  28   8     1902.97     1837.81    165.81 o 
   1  28   8      654.50      847.09     85.03 o 
   2  28   8      179.29      222.36     40.61 o 
   3  28   8      144.56      243.65     68.89 o 
   4  28   8       61.46      137.39     57.59 o 
   5  28   8      328.95      228.98     72.11 o 
   0  29   8      225.23      383.37    125.27 o 
   1  29   8      285.36      331.74     90.93 o 
   2  29   8      125.60      144.85     48.97 o 
   3  29   8     1036.35      960.06     87.90 o 
   4  29   8      517.42      575.98     89.15 o 
   0  30   8       48.21      164.98    269.26 o 
   1  30   8       52.48      242.94     71.89 o 
   2  30   8       16.20       -1.22     82.06 o 
   3  30   8      129.29      222.84     53.02 o 
   0  31   8       22.68      193.69    102.41 o 
   1  31   8      179.32      177.47     79.80 o 
   2  31   8       20.06       52.58     89.04 o 
   3  31   8       17.31       46.00     77.06 o 
   0  32   8        5.68      -17.92    150.96 o 
   1  32   8       81.38      174.66    137.65 o 
   1   0   9       33.02       50.97     26.87 o 
   2   0   9     5742.69     6331.64    114.49 o 
   3   0   9       90.63      123.98     23.78 o 
   4   0   9     4191.07     4134.52     85.08 o 
   5   0   9      130.85      221.11     49.65 o 
   6   0   9      834.90     1049.93     62.30 o 
   7   0   9        4.89      143.12     36.02 o 
   8   0   9      179.20      384.81     68.20 o 
   9   0   9       60.75      190.03     54.09 o 
   0   1   9       50.48       68.54     28.26 o 
   1   1   9     1131.77     1136.77     32.26 o 
   2   1   9     2541.51     2748.63     51.91 o 
   3   1   9      541.01      551.48     27.45 o 
   4   1   9      266.14      357.12     20.32 o 
   5   1   9     1869.25     1606.81     50.28 o 
   6   1   9      181.97      307.74     28.44 o 
   7   1   9      207.65      383.47     48.81 o 
   8   1   9      627.76      911.35    106.37 o 
   9   1   9      362.02      367.00     53.54 o 
   0   2   9     1920.88     1822.59     52.44 o 
   1   2   9      302.31      304.80     22.12 o 
   2   2   9      740.25      779.67     29.99 o 
   3   2   9       29.50       21.76     16.43 o 
   4   2   9      762.83      756.78     24.91 o 
   5   2   9      781.99      891.05     40.39 o 
   6   2   9      171.31      293.54     31.96 o 
   7   2   9      493.88      526.34     48.27 o 
   8   2   9      941.32      876.71     89.41 o 
   9   2   9      197.26      247.00     57.31 o 
   0   3   9       17.92       32.42     20.84 o 
   1   3   9       98.04       96.48     15.24 o 
   2   3   9      143.31      128.70     19.24 o 
   3   3   9      281.47      345.81     19.58 o 
   4   3   9      171.54      235.69     16.62 o 
   5   3   9      504.16      548.99     29.20 o 
   6   3   9      536.82      663.63     66.30 o 
   7   3   9      374.48      487.52     45.18 o 
   8   3   9      147.84      239.82     37.19 o 
   9   3   9       25.87      207.13     50.07 o 
   0   4   9      119.37      134.96     20.21 o 
   1   4   9       28.20       19.26     13.36 o 
   2   4   9      204.34      189.37     20.15 o 
   3   4   9      378.91      415.84     22.20 o 
   4   4   9      256.37      269.22     18.25 o 
   5   4   9       65.66       79.26     21.13 o 
   6   4   9      571.51      699.46     44.97 o 
   7   4   9       76.44      200.43     44.86 o 
   8   4   9       99.14      187.66     29.71 o 
   9   4   9       90.74      253.52     72.41 o 
   0   5   9      447.02      507.47     28.41 o 
   1   5   9      221.91      230.86     16.49 o 
   2   5   9      135.10       94.98     16.86 o 
   3   5   9      238.46      332.63     20.13 o 
   4   5   9        7.82        7.73     17.56 o 
   5   5   9      633.84      706.21     36.53 o 
   6   5   9      531.41      679.42     52.01 o 
   7   5   9      305.26      243.86     37.65 o 
   8   5   9       36.87      259.98     42.87 o 
   9   5   9      508.76      519.93     85.14 o 
   0   6   9      445.17      541.68     29.31 o 
   1   6   9      536.46      552.84     21.18 o 
   2   6   9      354.69      421.02     21.13 o 
   3   6   9      742.94      814.81     27.76 o 
   4   6   9       67.41       92.11     19.59 o 
   5   6   9      507.08      661.58     48.23 o 
   6   6   9      175.89      184.97     37.37 o 
   7   6   9       83.69      206.39     43.37 o 
   8   6   9      214.67      253.13     47.96 o 
   9   6   9      480.38      483.19     82.17 o 
   0   7   9     4381.24     4182.03     66.68 o 
   1   7   9      424.12      517.01     20.96 o 
   2   7   9      172.77      216.20     18.20 o 
   3   7   9      281.51      395.67     20.20 o 
   4   7   9      129.12      177.27     21.05 o 
   5   7   9      974.33     1166.05     55.75 o 
   6   7   9      101.70      103.02     32.67 o 
   7   7   9      100.47      212.10     59.61 o 
   8   7   9       75.92      206.23     44.10 o 
   9   7   9      470.24      477.42     72.23 o 
   0   8   9      220.02      272.72     25.49 o 
   1   8   9      618.43      730.31     24.11 o 
   2   8   9      148.41      170.49     16.89 o 
   3   8   9     2345.85     2204.01     37.26 o 
   4   8   9      181.30      288.87     31.48 o 
   5   8   9      528.89      685.17     48.08 o 
   6   8   9      638.13      618.17     53.19 o 
   7   8   9      151.70      167.70     42.50 o 
   8   8   9      254.28      295.26     43.78 o 
   9   8   9       22.18      130.00     51.57 o 
   0   9   9      352.66      356.37     28.06 o 
   1   9   9      379.30      446.20     21.08 o 
   2   9   9     1067.62     1115.91     28.04 o 
   3   9   9       99.75      192.23     16.98 o 
   4   9   9      678.71      820.45     32.95 o 
   5   9   9     1949.39     1908.19     64.53 o 
   6   9   9     1325.32     1178.84     66.31 o 
   7   9   9      865.63      976.66     75.57 o 
   8   9   9      283.88      379.26     54.68 o 
   9   9   9      225.66      310.87     57.26 o 
   0  10   9       35.90       96.49     22.16 o 
   1  10   9     2137.32     2339.43     38.41 o 
   2  10   9     1695.42     1695.74     33.50 o 
   3  10   9     3082.42     3147.10     43.91 o 
   4  10   9      170.15      156.74     22.71 o 
   5  10   9      169.16      136.92     28.30 o 
   6  10   9       16.46       -1.88     27.23 o 
   7  10   9      282.21      371.24     56.35 o 
   8  10   9      297.30      391.44     49.80 o 
   9  10   9     1658.01     1358.75     86.94 o 
   0  11   9       99.63       69.53     21.53 o 
   1  11   9     1245.10     1239.35     30.57 o 
   2  11   9      688.15      687.23     24.14 o 
   3  11   9     1125.22     1287.17     31.47 o 
   4  11   9     1319.06     1239.82     43.65 o 
   5  11   9      287.92      377.29     53.82 o 
   6  11   9      266.37      282.45     40.52 o 
   7  11   9      368.06      461.42     56.84 o 
   8  11   9      174.11      184.85     47.14 o 
   9  11   9      455.11      358.28     55.39 o 
   0  12   9       47.24       28.08     20.04 o 
   1  12   9      632.80      761.01     26.51 o 
   2  12   9     1178.12     1139.15     29.34 o 
   3  12   9      624.00      792.24     29.25 o 
   4  12   9      982.17     1039.00     48.06 o 
   5  12   9      539.49      498.59     48.31 o 
   6  12   9      118.07      125.16     35.36 o 
   7  12   9      392.47      326.85     52.08 o 
   8  12   9      537.35      433.70     61.10 o 
   9  12   9      447.43      307.07     59.07 o 
   0  13   9        0.10      -15.37     18.37 o 
   1  13   9      630.12      620.21     25.04 o 
   2  13   9      102.40      151.04     16.96 o 
   3  13   9      968.21     1060.42     33.66 o 
   4  13   9      531.05      574.15     41.08 o 
   5  13   9      686.21      701.67     54.04 o 
   6  13   9      196.35      182.57     37.21 o 
   7  13   9      158.27      169.31     45.58 o 
   8  13   9       35.20       85.41     47.35 o 
   0  14   9       23.60       48.47     32.14 o 
   1  14   9      222.50      202.12     18.15 o 
   2  14   9      447.87      539.52     24.22 o 
   3  14   9      978.11     1021.07     42.54 o 
   4  14   9       27.28       45.09     27.41 o 
   5  14   9      970.88      903.54     56.64 o 
   6  14   9      169.55      214.08     37.62 o 
   7  14   9      174.66      297.19     48.41 o 
   8  14   9      136.41       91.55     55.93 o 
   0  15   9     3690.67     3330.29     69.26 o 
   1  15   9      662.96      737.76     27.96 o 
   2  15   9       18.38       78.75     17.47 o 
   3  15   9      669.09      731.52     38.80 o 
   4  15   9      514.55      516.74     42.91 o 
   5  15   9      416.99      592.69     48.71 o 
   6  15   9      278.11      320.91     60.69 o 
   7  15   9      323.23      398.61     54.61 o 
   8  15   9      179.26      168.13     55.75 o 
   0  16   9     2271.88     1947.73     54.25 o 
   1  16   9     1659.79     1521.68     36.89 o 
   2  16   9       75.04       99.38     22.20 o 
   3  16   9      202.71      212.37     28.39 o 
   4  16   9       94.62      121.01     31.25 o 
   5  16   9       21.40       57.85     32.84 o 
   6  16   9      852.63      829.60     59.89 o 
   7  16   9      125.93      245.33     70.69 o 
   8  16   9      225.11      235.58     60.60 o 
   0  17   9      670.84      712.86     42.93 o 
   1  17   9      151.63      213.56     21.60 o 
   2  17   9     1603.14     1449.16     52.52 o 
   3  17   9      956.64      949.09     44.02 o 
   4  17   9      289.86      326.20     38.47 o 
   5  17   9      678.77      757.77     55.99 o 
   6  17   9      101.69      186.35     39.57 o 
   7  17   9      527.42      328.54     59.57 o 
   8  17   9      173.50      160.89     80.24 o 
   0  18   9     2261.72     2145.30     66.72 o 
   1  18   9     1546.14     1478.72     40.60 o 
   2  18   9      828.11      843.19     49.99 o 
   3  18   9      509.80      598.82     43.84 o 
   4  18   9       21.93       91.21     34.38 o 
   5  18   9       88.10      142.21     37.15 o 
   6  18   9       14.23       88.13     39.56 o 
   7  18   9       93.11      109.75     57.27 o 
   8  18   9      134.31       92.84     72.81 o 
   0  19   9       44.05       61.00     33.39 o 
   1  19   9      156.37      296.12     32.40 o 
   2  19   9      468.45      560.44     38.68 o 
   3  19   9       78.45      127.97     25.44 o 
   4  19   9      552.33      587.56     45.85 o 
   5  19   9     1619.53     1401.75     67.27 o 
   6  19   9     1840.20     1762.49     78.46 o 
   7  19   9      374.02      403.55     72.60 o 
   0  20   9      462.11      480.21     48.63 o 
   1  20   9     1268.22     1205.07     44.39 o 
   2  20   9     1189.43     1092.00     47.53 o 
   3  20   9     1320.51     1252.38     50.87 o 
   4  20   9      218.70      255.49     39.18 o 
   5  20   9      946.28     1011.03     62.08 o 
   6  20   9     1238.50     1242.35     64.52 o 
   7  20   9       88.51      147.17     56.17 o 
   0  21   9       82.83       97.16     31.36 o 
   1  21   9      649.56      691.20     51.00 o 
   2  21   9       73.18      113.82     25.70 o 
   3  21   9      810.01      789.15     50.87 o 
   4  21   9      914.51     1092.92     57.20 o 
   5  21   9      533.63      590.01     51.55 o 
   6  21   9      694.06      638.90     60.85 o 
   7  21   9      398.98      310.32     66.20 o 
   0  22   9        0.57       60.08     40.44 o 
   1  22   9     1270.76     1188.50     60.38 o 
   2  22   9     1354.10     1258.97     70.91 o 
   3  22   9      620.14      678.89     52.02 o 
   4  22   9      285.17      334.89     48.51 o 
   5  22   9     1339.37     1245.39     65.64 o 
   6  22   9       64.08      276.88     46.87 o 
   7  22   9        3.63       95.12     83.21 o 
   0  23   9     1616.22     1589.64     92.31 o 
   1  23   9      311.47      377.66     45.00 o 
   2  23   9      486.26      570.92     53.56 o 
   3  23   9      113.61      146.27     32.08 o 
   4  23   9     1325.14     1394.10     59.68 o 
   5  23   9      205.96      332.36     56.44 o 
   6  23   9      606.82      556.53     58.57 o 
   0  24   9      177.54      275.96     65.16 o 
   1  24   9      294.85      273.65     40.13 o 
   2  24   9      482.67      395.00     48.48 o 
   3  24   9       38.51      141.12     42.43 o 
   4  24   9      728.50      760.30     60.90 o 
   5  24   9      744.79      664.53     63.48 o 
   6  24   9      121.66      197.86     52.97 o 
   0  25   9      371.87      331.05     86.44 o 
   1  25   9     1335.81     1035.94     62.63 o 
   2  25   9      942.31      940.24     62.45 o 
   3  25   9      140.72      221.29     50.85 o 
   4  25   9      223.72      293.04     52.70 o 
   5  25   9       40.85      118.48     40.03 o 
   6  25   9      455.77      378.83     56.99 o 
   0  26   9      276.16      303.14    130.64 o 
   1  26   9      507.11      445.34     52.49 o 
   2  26   9        1.22       96.60     36.09 o 
   3  26   9       17.90      164.03     46.20 o 
   4  26   9       89.20       54.09     65.13 o 
   5  26   9       99.19      154.63     57.68 o 
   0  27   9      172.90      147.90    113.55 o 
   1  27   9      516.14      541.32     55.78 o 
   2  27   9      195.14      238.92     41.60 o 
   3  27   9      419.23      509.47     68.11 o 
   4  27   9        0.30      161.35     55.64 o 
   5  27   9      533.32      547.94     75.72 o 
   0  28   9     1031.84      992.06    121.19 o 
   1  28   9      148.14      211.13     59.09 o 
   2  28   9      266.87      190.29     59.67 o 
   3  28   9      342.58      500.11     71.15 o 
   4  28   9      245.08      165.57     61.25 o 
   0  29   9      112.01      292.66    146.60 o 
   1  29   9      377.50      461.20     96.34 o 
   2  29   9     1105.93      971.34    127.33 o 
   3  29   9       38.73       95.48     52.06 o 
   4  29   9       30.28      165.43     56.33 o 
   0  30   9      406.63      392.89    121.89 o 
   1  30   9      566.42      909.12     97.60 o 
   2  30   9       52.31       24.42     83.24 o 
   3  30   9      457.91      491.19     70.19 o 
   0  31   9        0.00      168.75    119.03 o 
   1  31   9      187.30      256.07     69.89 o 
   2  31   9      580.33      592.11    110.89 o 
   0  32   9       92.75       70.95     86.02 o 
   1  32   9      529.14      700.63     94.04 o 
   0   0  10     8480.37    10572.93    220.61 o 
   1   0  10      174.02      235.82     33.69 o 
   2   0  10    18128.89    20144.27    250.65 o 
   3   0  10     3785.05     3713.46     93.14 o 
   4   0  10       66.65       95.44     32.50 o 
   5   0  10     7483.01     6859.81    148.05 o 
   6   0  10     2721.42     2527.96     93.17 o 
   7   0  10      976.08     1136.35    133.73 o 
   8   0  10     2622.52     2243.04    136.61 o 
   9   0  10      281.95      279.53     54.23 o 
   0   1  10     3371.35     3706.58     85.48 o 
   1   1  10    32074.05    33598.81    260.39 o 
   2   1  10     1455.45     1305.42     40.40 o 
   3   1  10     1010.20      973.84     33.46 o 
   4   1  10     5493.32     5367.81     77.49 o 
   5   1  10     1776.57     1744.98     52.92 o 
   6   1  10       38.43      142.06     20.64 o 
   7   1  10       64.96      150.36     37.36 o 
   8   1  10     2328.41     2224.58    105.80 o 
   9   1  10      580.09      597.63     57.02 o 
   0   2  10       24.88      -18.48     21.23 o 
   1   2  10     8714.34     8984.97     83.00 o 
   2   2  10     8911.22     8247.04    102.03 o 
   3   2  10     6669.92     6266.81     87.33 o 
   4   2  10       15.17       15.94     13.30 o 
   5   2  10      871.35      951.37     41.81 o 
   6   2  10     2136.49     1879.70     73.05 o 
   7   2  10       87.03      224.94     34.95 o 
   8   2  10      130.76      223.24     43.79 o 
   9   2  10       92.35      136.85     54.99 o 
   0   3  10      402.04      456.05     34.25 o 
   1   3  10     4186.65     4298.68     51.71 o 
   2   3  10       46.97      117.45     19.57 o 
   3   3  10     4971.91     4827.14     68.28 o 
   4   3  10      411.19      463.18     26.64 o 
   5   3  10     3985.18     3606.89     77.53 o 
   6   3  10      705.23      690.81     42.80 o 
   7   3  10      178.75      273.96     37.06 o 
   8   3  10     2267.13     1900.89    105.18 o 
   9   3  10      978.52     1156.48     83.00 o 
   0   4  10        9.33      -16.57     16.57 o 
   1   4  10      437.95      567.53     23.89 o 
   2   4  10     3584.43     3677.86     56.92 o 
   3   4  10     8276.66     8145.85     93.15 o 
   4   4  10      884.39      888.91     33.46 o 
   5   4  10     2522.28     2335.29     58.95 o 
   6   4  10       22.99      132.82     33.95 o 
   7   4  10      202.29      295.27     37.75 o 
   8   4  10      168.27      266.99     79.26 o 
   9   4  10      184.07      300.54    107.75 o 
   0   5  10     2411.71     2517.11     51.31 o 
   1   5  10     4224.57     4337.06     48.94 o 
   2   5  10     1521.55     1507.75     36.18 o 
   3   5  10     4281.17     4127.12     61.34 o 
   4   5  10      422.51      574.29     27.25 o 
   5   5  10     3725.99     3600.81     77.16 o 
   6   5  10      307.67      318.13     41.55 o 
   7   5  10      382.09      471.43     72.07 o 
   8   5  10      285.17      292.77     39.48 o 
   9   5  10     1760.80     1684.68    142.88 o 
   0   6  10     1616.54     1483.84     42.69 o 
   1   6  10     1822.04     1751.70     31.62 o 
   2   6  10      166.87      114.12     18.27 o 
   3   6  10     1233.21     1277.40     32.94 o 
   4   6  10      165.32      239.25     19.15 o 
   5   6  10     2495.19     2259.65     55.37 o 
   6   6  10      581.95      708.86     53.72 o 
   7   6  10      335.31      383.74     42.91 o 
   8   6  10      433.71      517.66     54.14 o 
   9   6  10      715.33      664.41     95.11 o 
   0   7  10    28607.81    28272.99    293.17 o 
   1   7  10     2183.44     2200.52     35.60 o 
   2   7  10      319.85      360.75     21.40 o 
   3   7  10      724.69      711.78     26.19 o 
   4   7  10      193.46      372.62     51.52 o 
   5   7  10     2251.25     2305.71     56.25 o 
   6   7  10      570.57      476.98     48.27 o 
   7   7  10      531.60      599.41     52.76 o 
   8   7  10      923.33      915.38     73.04 o 
   9   7  10      147.98      179.74     53.87 o 
   0   8  10        2.07      -17.79     17.79 o 
   1   8  10      660.02      726.47     24.57 o 
   2   8  10     1749.72     2132.57     38.12 o 
   3   8  10      895.76     1030.18     27.83 o 
   4   8  10      151.56      182.11     20.42 o 
   5   8  10     1895.65     1860.08     55.81 o 
   6   8  10     4058.15     3543.62    102.63 o 
   7   8  10     1458.83     1400.76     85.82 o 
   8   8  10       89.59      202.06     40.12 o 
   9   8  10      666.56      636.69     82.34 o 
   0   9  10     1478.71     1425.29     44.19 o 
   1   9  10     1232.37     1235.60     30.05 o 
   2   9  10     2530.53     2368.53     40.34 o 
   3   9  10     2127.90     1989.99     35.37 o 
   4   9  10      497.86      542.71     29.12 o 
   5   9  10      448.45      479.53     39.79 o 
   6   9  10      174.42      189.15     38.91 o 
   7   9  10      707.01      811.66     72.86 o 
   8   9  10     1344.77     1390.80     87.41 o 
   9   9  10      879.57      890.66     84.31 o 
   0  10  10      350.75      420.79     30.45 o 
   1  10  10     3854.73     4004.96     50.67 o 
   2  10  10     6576.27     6739.57     70.82 o 
   3  10  10     2612.26     2678.73     41.00 o 
   4  10  10      924.80      917.55     33.87 o 
   5  10  10      974.03      981.82     51.42 o 
   6  10  10      251.22      211.83     51.87 o 
   7  10  10     1161.74     1240.37     84.92 o 
   8  10  10      387.43      423.98     56.33 o 
   9  10  10      234.34      281.30     75.52 o 
   0  11  10      377.18      397.11     30.70 o 
   1  11  10     1224.03     1353.13     32.39 o 
   2  11  10     1082.10     1033.51     29.28 o 
   3  11  10     1422.41     1429.55     36.34 o 
   4  11  10     1129.05     1205.73     44.26 o 
   5  11  10      843.24      818.03     53.65 o 
   6  11  10       31.32       54.35     37.87 o 
   7  11  10      129.27      226.39     43.06 o 
   8  11  10      526.25      472.74     62.45 o 
   9  11  10     1394.15     1174.00    129.50 o 
   0  12  10       10.78        5.86     19.69 o 
   1  12  10      836.95      806.15     27.45 o 
   2  12  10     3939.02     3664.73     51.63 o 
   3  12  10      362.22      476.51     23.69 o 
   4  12  10     1198.44     1161.59     44.31 o 
   5  12  10      162.07      195.36     37.32 o 
   6  12  10       84.72       70.83     39.88 o 
   7  12  10      198.79      246.76     47.30 o 
   8  12  10       51.54       68.35     48.03 o 
   9  12  10      472.98      410.20     69.35 o 
   0  13  10     1059.30     1138.93     43.84 o 
   1  13  10      142.04      181.32     18.34 o 
   2  13  10      881.13      807.46     28.83 o 
   3  13  10       22.22       89.54     17.78 o 
   4  13  10     1273.57     1226.77     51.59 o 
   5  13  10     1033.84     1008.63     61.01 o 
   6  13  10      317.16      205.10     50.06 o 
   7  13  10      576.64      473.81     57.21 o 
   8  13  10       22.36       85.46     48.94 o 
   0  14  10     1268.15     1284.37     46.48 o 
   1  14  10      115.02      150.46     17.00 o 
   2  14  10     1240.09     1227.55     34.40 o 
   3  14  10       53.29       74.60     17.72 o 
   4  14  10      188.43      204.54     31.25 o 
   5  14  10      121.14      132.54     36.48 o 
   6  14  10      428.17      490.31     59.44 o 
   7  14  10      153.98      225.20     51.82 o 
   8  14  10      112.11      134.59     52.23 o 
   0  15  10     6417.86     5530.56     91.98 o 
   1  15  10      812.64      850.91     29.83 o 
   2  15  10      178.86      196.60     26.08 o 
   3  15  10      139.92      221.93     32.69 o 
   4  15  10     1324.31     1455.13     57.92 o 
   5  15  10       14.70      104.73     34.46 o 
   6  15  10      224.08      243.00     43.13 o 
   7  15  10      397.95      476.50     58.38 o 
   8  15  10      124.06      203.02     58.33 o 
   0  16  10        2.16       10.72     19.21 o 
   1  16  10     2006.66     1716.76     48.34 o 
   2  16  10       32.89       78.20     24.48 o 
   3  16  10       17.70       45.27     26.85 o 
   4  16  10      156.93      237.89     41.80 o 
   5  16  10      345.15      330.17     44.49 o 
   6  16  10     1371.89     1318.58     72.57 o 
   7  16  10      114.31      198.67     47.89 o 
   8  16  10       53.60      121.06     56.33 o 
   0  17  10     3571.25     3313.60     81.73 o 
   1  17  10      844.44      937.28     37.63 o 
   2  17  10       78.63      108.71     19.43 o 
   3  17  10      127.35      213.41     34.42 o 
   4  17  10      443.29      515.09     42.69 o 
   5  17  10     1099.84     1011.14     60.72 o 
   6  17  10      199.27      193.36     38.27 o 
   7  17  10      429.29      409.96     67.91 o 
   8  17  10      403.54      306.07     66.19 o 
   0  18  10     1212.72     1031.79     48.85 o 
   1  18  10     1837.11     1700.27     43.77 o 
   2  18  10      506.31      499.30     37.65 o 
   3  18  10     2387.54     2095.12     79.59 o 
   4  18  10      578.66      735.71     73.82 o 
   5  18  10      329.43      376.87     45.45 o 
   6  18  10      311.47      398.10     47.47 o 
   7  18  10      517.65      565.72     75.15 o 
   8  18  10       29.61      -39.94     67.28 o 
   0  19  10     2220.35     1907.13     77.56 o 
   1  19  10      307.09      428.00     30.75 o 
   2  19  10      242.75      295.93     32.09 o 
   3  19  10      271.80      314.18     40.47 o 
   4  19  10     3331.06     2837.76    116.95 o 
   5  19  10      232.85      352.77     56.24 o 
   6  19  10      107.35      192.45     41.28 o 
   7  19  10      537.52      532.31     79.57 o 
   0  20  10      897.99      739.69     55.62 o 
   1  20  10      559.55      651.47     36.57 o 
   2  20  10      395.65      462.75     35.15 o 
   3  20  10      237.19      368.44     56.25 o 
   4  20  10     1003.93      911.98     62.31 o 
   5  20  10       48.75      162.71     42.31 o 
   6  20  10      382.56      418.46     56.67 o 
   7  20  10       93.76      144.17     54.01 o 
   0  21  10       34.71       85.73     28.09 o 
   1  21  10      909.52      839.34     53.52 o 
   2  21  10      736.12      707.69     53.32 o 
   3  21  10      384.53      404.22     42.66 o 
   4  21  10       41.86      215.62     33.61 o 
   5  21  10       76.57      122.56     34.77 o 
   6  21  10       59.34      115.69     39.64 o 
   7  21  10      596.21      469.84     75.77 o 
   0  22  10      217.31      166.16     47.55 o 
   1  22  10      201.57      242.13     44.69 o 
   2  22  10      327.60      344.90     45.17 o 
   3  22  10       25.50       50.13     40.16 o 
   4  22  10      500.62      580.43     45.95 o 
   5  22  10      435.22      404.00     55.07 o 
   6  22  10      381.03      476.13     55.76 o 
   7  22  10        7.78      106.90     62.13 o 
   0  23  10       65.69       96.61     45.70 o 
   1  23  10       23.37       95.95     31.60 o 
   2  23  10       26.94      116.97     32.58 o 
   3  23  10       12.99       49.46     42.86 o 
   4  23  10      466.55      546.33     47.27 o 
   5  23  10       69.85      217.95     40.98 o 
   6  23  10       79.39      109.16     41.42 o 
   0  24  10       26.31       35.02     32.06 o 
   1  24  10      303.08      324.77     39.93 o 
   2  24  10       59.55      140.21     33.22 o 
   3  24  10      253.20      200.90     47.89 o 
   4  24  10      420.24      533.51     45.49 o 
   5  24  10        2.10      160.44     40.81 o 
   6  24  10       58.12      129.67     37.84 o 
   0  25  10       34.06      164.63     66.73 o 
   1  25  10       90.20       96.40     32.64 o 
   2  25  10       61.66      155.30     56.37 o 
   3  25  10      185.58      206.04     48.40 o 
   4  25  10      744.72      813.43    103.62 o 
   5  25  10      387.69      377.89     54.72 o 
   6  25  10      140.55       96.11     41.13 o 
   0  26  10       24.06       58.68     67.34 o 
   1  26  10       56.90       88.12     33.98 o 
   2  26  10        2.42      102.25     33.86 o 
   3  26  10      114.39      180.66     65.02 o 
   4  26  10      189.11      188.03     58.61 o 
   5  26  10      112.75      121.46     54.05 o 
   0  27  10      435.33      555.64    104.96 o 
   1  27  10      141.93      177.34     38.01 o 
   2  27  10       93.03      159.89     49.30 o 
   3  27  10      127.10      182.19     52.00 o 
   4  27  10       34.52      153.55     56.50 o 
   5  27  10       37.12      109.17     57.16 o 
   0  28  10      159.38      237.01     81.50 o 
   1  28  10      398.55      364.04     65.73 o 
   2  28  10      559.30      485.12     99.11 o 
   3  28  10       38.83      114.22     50.41 o 
   4  28  10      421.81      422.06     67.52 o 
   0  29  10       13.20      133.65     90.92 o 
   1  29  10      286.53      480.40     75.12 o 
   2  29  10      228.87      238.58     67.93 o 
   3  29  10      798.58      707.74     78.46 o 
   4  29  10       68.02      176.21     56.48 o 
   0  30  10        1.48       56.30     95.08 o 
   1  30  10       30.24      163.67     60.11 o 
   2  30  10       57.41      131.40     86.43 o 
   3  30  10      396.94      549.83     75.11 o 
   0  31  10       93.45      206.69     93.21 o 
   1  31  10       23.84       78.19    126.91 o 
   2  31  10      159.25       64.76     85.88 o 
   0  32  10        6.42      103.06     89.44 o 
   1   0  11      479.13      649.50     47.35 o 
   2   0  11     2677.58     2775.71     79.83 o 
   3   0  11      619.01      694.88     50.63 o 
   4   0  11        0.52      -26.86     26.86 o 
   5   0  11      944.68      907.64     60.61 o 
   6   0  11      105.12      246.25     37.73 o 
   7   0  11       39.99      192.66     61.83 o 
   8   0  11       31.10      210.47     81.29 o 
   9   0  11       10.84      139.14     61.01 o 
   0   1  11      502.79      589.78     44.20 o 
   1   1  11      654.39      728.59     30.12 o 
   2   1  11     6292.21     6873.26     89.60 o 
   3   1  11       88.34       96.35     22.78 o 
   4   1  11       42.33       21.51     21.17 o 
   5   1  11      106.42      142.84     25.27 o 
   6   1  11      205.38      287.96     29.27 o 
   7   1  11       25.64      147.15     27.80 o 
   8   1  11      464.02      565.85     87.37 o 
   9   1  11       10.80      168.15     40.10 o 
   0   2  11      608.54      612.62     38.46 o 
   1   2  11       22.49        9.14     14.22 o 
   2   2  11     2195.22     2217.06     50.75 o 
   3   2  11      226.76      342.15     25.32 o 
   4   2  11      788.69      794.80     39.44 o 
   5   2  11     1163.57      975.35     43.07 o 
   6   2  11       52.75      165.28     25.87 o 
   7   2  11      148.49      290.54     33.81 o 
   8   2  11       99.73      286.59     48.61 o 
   9   2  11      343.58      320.06     56.26 o 
   0   3  11      745.36      833.56     43.39 o 
   1   3  11      266.37      381.19     20.57 o 
   2   3  11     1106.07      971.35     34.83 o 
   3   3  11      869.78      838.07     31.75 o 
   4   3  11      385.12      432.61     31.18 o 
   5   3  11       44.49       75.71     22.04 o 
   6   3  11      391.49      489.06     47.06 o 
   7   3  11      141.79      252.04     39.93 o 
   8   3  11      175.09      203.20     37.06 o 
   9   3  11       22.63      168.98     50.25 o 
   0   4  11     1019.71      946.11     35.84 o 
   1   4  11      221.84      251.78     17.81 o 
   2   4  11     1442.97     1374.71     37.72 o 
   3   4  11     1235.60     1138.30     35.48 o 
   4   4  11      385.57      453.57     26.33 o 
   5   4  11     1031.86      938.49     52.13 o 
   6   4  11      350.11      473.80     58.40 o 
   7   4  11       89.86      168.59     34.54 o 
   8   4  11       51.98      177.65     32.59 o 
   9   4  11      145.86      296.56     95.56 o 
   0   5  11      299.50      312.44     25.61 o 
   1   5  11      687.96      726.71     24.51 o 
   2   5  11      644.96      761.44     29.11 o 
   3   5  11      427.48      473.88     26.18 o 
   4   5  11       53.66       67.23     23.72 o 
   5   5  11      255.15      298.01     32.15 o 
   6   5  11      352.64      421.66     47.68 o 
   7   5  11      343.44      328.14     41.63 o 
   8   5  11       60.87      159.43     38.55 o 
   9   5  11      531.07      518.40     87.14 o 
   0   6  11      631.20      670.38     33.47 o 
   1   6  11      391.68      432.50     20.09 o 
   2   6  11      200.91      174.80     19.98 o 
   3   6  11      690.19      698.94     29.90 o 
   4   6  11      115.09      130.03     24.86 o 
   5   6  11       85.32      100.16     28.53 o 
   6   6  11      312.19      378.85     49.88 o 
   7   6  11      162.59      202.44     33.39 o 
   8   6  11      197.49      236.71     43.68 o 
   9   6  11       61.51      114.84     59.79 o 
   0   7  11     1575.78     1494.76     45.17 o 
   1   7  11      122.41      139.53     15.44 o 
   2   7  11      612.82      621.05     25.82 o 
   3   7  11      240.55      290.45     22.11 o 
   4   7  11      413.02      471.65     26.01 o 
   5   7  11       27.80       62.23     22.07 o 
   6   7  11       39.26       51.71     30.83 o 
   7   7  11       80.98      274.08     48.33 o 
   8   7  11      258.53      466.43     82.35 o 
   9   7  11      333.90      327.93     69.98 o 
   0   8  11      907.31      934.23     39.24 o 
   1   8  11      547.78      632.17     23.94 o 
   2   8  11      898.66      923.56     28.69 o 
   3   8  11      215.24      312.59     20.22 o 
   4   8  11      215.19      214.79     25.95 o 
   5   8  11      354.07      531.40     48.75 o 
   6   8  11       95.77       86.37     31.03 o 
   7   8  11       82.04      107.83     39.25 o 
   8   8  11      692.59      606.59     65.64 o 
   9   8  11      374.31      405.64     68.78 o 
   0   9  11       57.12       55.54     20.86 o 
   1   9  11      635.93      727.93     25.81 o 
   2   9  11     1031.77     1039.83     29.54 o 
   3   9  11       39.48       80.49     13.55 o 
   4   9  11      411.66      504.49     44.24 o 
   5   9  11      866.44      845.42     48.11 o 
   6   9  11      141.09      150.94     34.23 o 
   7   9  11      404.84      585.15     64.19 o 
   8   9  11      178.01      272.33     53.14 o 
   9   9  11       71.99      146.31     50.60 o 
   0  10  11      385.28      398.66     30.70 o 
   1  10  11      688.96      795.95     27.37 o 
   2  10  11      919.27      993.60     29.34 o 
   3  10  11      132.59      203.32     17.66 o 
   4  10  11       27.03       89.47     19.12 o 
   5  10  11     5742.51     5367.49    109.51 o 
   6  10  11      107.07      129.40     46.65 o 
   7  10  11     1708.45     1575.49     90.36 o 
   8  10  11      101.46      199.81     47.18 o 
   9  10  11      157.45      241.62     53.75 o 
   0  11  11       48.75       23.03     20.48 o 
   1  11  11      264.04      267.95     19.90 o 
   2  11  11      684.47      779.11     26.61 o 
   3  11  11      219.74      184.82     25.28 o 
   4  11  11      414.31      444.82     39.36 o 
   5  11  11      952.50      985.95     57.13 o 
   6  11  11      513.43      491.30     58.72 o 
   7  11  11     2335.61     1956.51     89.20 o 
   8  11  11       27.53       89.55     45.85 o 
   9  11  11      119.66      184.27     53.50 o 
   0  12  11      677.24      706.69     38.01 o 
   1  12  11      921.68      941.08     29.39 o 
   2  12  11      998.87     1069.04     29.78 o 
   3  12  11      168.68      174.91     21.59 o 
   4  12  11      603.87      655.86     40.39 o 
   5  12  11      350.75      453.28     46.54 o 
   6  12  11      333.56      352.57     54.28 o 
   7  12  11      787.83      885.49     70.29 o 
   8  12  11      376.54      219.88     55.19 o 
   0  13  11      215.07      243.65     28.64 o 
   1  13  11      940.87     1005.95     30.29 o 
   2  13  11       36.59       50.41     12.61 o 
   3  13  11      156.26      193.53     30.10 o 
   4  13  11      173.49      280.48     38.77 o 
   5  13  11      440.27      392.09     46.15 o 
   6  13  11       15.52       37.96     40.29 o 
   7  13  11       89.25      195.72     45.98 o 
   8  13  11       52.17       32.80     48.43 o 
   0  14  11     1398.27     1291.71     46.71 o 
   1  14  11      387.39      444.76     23.13 o 
   2  14  11       77.91      131.58     19.58 o 
   3  14  11       59.44       76.63     30.26 o 
   4  14  11      120.37      126.59     33.24 o 
   5  14  11      162.47      225.54     41.77 o 
   6  14  11      941.69      921.27     72.69 o 
   7  14  11       78.23       99.55     39.24 o 
   8  14  11       65.87       40.58     49.85 o 
   0  15  11     4199.12     3525.98     73.99 o 
   1  15  11      106.66      147.51     18.68 o 
   2  15  11       84.69      143.87     25.15 o 
   3  15  11       14.00       12.64     28.37 o 
   4  15  11      129.56      158.60     34.89 o 
   5  15  11       61.81       73.06     31.53 o 
   6  15  11      674.19      569.74     63.13 o 
   7  15  11      245.23      299.56     51.45 o 
   8  15  11      195.46      181.40     57.58 o 
   0  16  11      204.49      193.30     26.97 o 
   1  16  11       96.90      116.19     18.76 o 
   2  16  11      732.57      694.26     34.16 o 
   3  16  11       63.89       75.54     31.54 o 
   4  16  11      213.75      283.15     50.22 o 
   5  16  11      137.33      205.80     37.51 o 
   6  16  11      110.99      175.78     46.28 o 
   7  16  11      255.69      204.08     55.61 o 
   8  16  11       73.65       79.31     53.55 o 
   0  17  11     1053.58      958.11     48.51 o 
   1  17  11     1480.84     1317.65     39.03 o 
   2  17  11      638.56      600.28     32.71 o 
   3  17  11     1146.13     1168.85     58.91 o 
   4  17  11      109.65      145.03     36.56 o 
   5  17  11      146.04      199.14     41.67 o 
   6  17  11      238.42      333.58     52.52 o 
   7  17  11      253.78      224.31     62.38 o 
   8  17  11       24.88       30.37     58.34 o 
   0  18  11      611.50      673.30     71.23 o 
   1  18  11     1550.36     1304.95     39.44 o 
   2  18  11     1835.18     1548.00     53.63 o 
   3  18  11     1579.24     1484.60     63.91 o 
   4  18  11     1971.45     1851.79     72.38 o 
   5  18  11      258.31      297.61     42.47 o 
   6  18  11      427.52      500.32     58.29 o 
   7  18  11      179.19      200.46     62.89 o 
   0  19  11      546.63      496.58     62.58 o 
   1  19  11      365.88      463.76     38.32 o 
   2  19  11     1338.85     1298.58     51.13 o 
   3  19  11      469.03      539.16     52.51 o 
   4  19  11      491.57      493.48     47.57 o 
   5  19  11     1168.94     1119.68     61.60 o 
   6  19  11       82.45      159.12     58.64 o 
   7  19  11       10.91       97.22     54.91 o 
   0  20  11        0.45       81.10     25.80 o 
   1  20  11      855.42      731.93     44.29 o 
   2  20  11       11.16       36.50     26.33 o 
   3  20  11      140.94      144.09     33.19 o 
   4  20  11      212.61      358.80     43.31 o 
   5  20  11      517.95      502.41     49.53 o 
   6  20  11      318.66      378.06     59.34 o 
   7  20  11      413.11      313.77     64.29 o 
   0  21  11     1884.03     1485.67     72.34 o 
   1  21  11     2597.16     2153.48     72.69 o 
   2  21  11     1394.35     1431.82     62.06 o 
   3  21  11      452.14      468.18     50.21 o 
   4  21  11     1429.71     1389.46     64.15 o 
   5  21  11      209.32      240.95     41.56 o 
   6  21  11      202.53      184.98     52.03 o 
   7  21  11      119.40      187.51     57.67 o 
   0  22  11        0.01      103.74     49.86 o 
   1  22  11      217.53      205.22     44.08 o 
   2  22  11      636.72      653.66     63.13 o 
   3  22  11        6.12      109.78     42.66 o 
   4  22  11      669.19      797.58     51.01 o 
   5  22  11       33.34      158.49     43.50 o 
   6  22  11      205.55      181.28     47.20 o 
   0  23  11      709.23      696.01    106.85 o 
   1  23  11     1111.44     1253.79     60.71 o 
   2  23  11      602.44      606.31     60.06 o 
   3  23  11       59.87      139.15     45.64 o 
   4  23  11      181.72      328.08     53.16 o 
   5  23  11      254.10      247.53     46.64 o 
   6  23  11      123.82      214.92     44.47 o 
   0  24  11       18.94       87.84     46.30 o 
   1  24  11      219.18      313.23     42.43 o 
   2  24  11      215.09      263.47     47.26 o 
   3  24  11      623.02      599.07     63.23 o 
   4  24  11      127.61      299.71     47.70 o 
   5  24  11      173.44      256.20     44.97 o 
   6  24  11      366.86      468.59     54.52 o 
   0  25  11      113.51      245.62     73.38 o 
   1  25  11      976.13      998.01     97.05 o 
   2  25  11      334.46      318.05     49.62 o 
   3  25  11       28.10      115.49     43.76 o 
   4  25  11      118.47      284.86     55.85 o 
   5  25  11      134.12      138.89     58.42 o 
   0  26  11      208.49      110.98     59.06 o 
   1  26  11      208.44      188.44     53.92 o 
   2  26  11      307.33      359.17     72.92 o 
   3  26  11      334.41      401.97     67.93 o 
   4  26  11      259.52      288.11     63.99 o 
   5  26  11       43.72      105.35     76.62 o 
   0  27  11      181.97      223.27     75.67 o 
   1  27  11      108.53      184.80     36.22 o 
   2  27  11       37.38      120.30     42.38 o 
   3  27  11      261.27      359.52     60.86 o 
   4  27  11        8.31      103.95     52.17 o 
   5  27  11      832.17      634.29     88.41 o 
   0  28  11      339.61      329.44     87.91 o 
   1  28  11       12.66      117.92     54.69 o 
   2  28  11      151.15      204.37     55.42 o 
   3  28  11      164.05      204.74     54.96 o 
   4  28  11     1270.47     1191.81    116.97 o 
   0  29  11       35.63      137.93     98.88 o 
   1  29  11       73.04       86.30     73.62 o 
   2  29  11      262.34      172.91     60.09 o 
   3  29  11      169.66      278.94     55.21 o 
   0  30  11        0.08      159.17     90.44 o 
   1  30  11      309.66      383.61     95.42 o 
   2  30  11       15.46       61.27     77.63 o 
   3  30  11      147.27      194.70     54.49 o 
   0  31  11       43.38       61.31    170.55 o 
   1  31  11      530.67      491.91    103.18 o 
   2  31  11       12.74       92.27     88.75 o 
   0   0  12    12172.10    13482.44    273.42 o 
   1   0  12       14.62       -5.36     26.02 o 
   2   0  12       20.16       35.33     29.42 o 
   3   0  12       25.65       11.54     27.93 o 
   4   0  12     2247.72     2068.25     79.86 o 
   5   0  12     3925.95     3873.62    113.31 o 
   6   0  12      105.76      138.90     51.96 o 
   7   0  12        0.01      166.72     55.81 o 
   8   0  12      177.17      338.21    107.41 o 
   9   0  12     1882.74     1662.09    112.21 o 
   0   1  12    12021.04    13831.44    196.84 o 
   1   1  12       25.49       44.73     20.49 o 
   2   1  12      586.19      819.25     37.29 o 
   3   1  12      376.87      425.31     31.70 o 
   4   1  12      903.49      919.91     42.48 o 
   5   1  12     2383.44     2234.84     61.78 o 
   6   1  12       15.59       91.43     20.50 o 
   7   1  12      106.78      253.52     31.68 o 
   8   1  12       42.15      261.09     82.41 o 
   9   1  12     1051.71      933.35     67.93 o 
   0   2  12     2700.72     2866.23     81.28 o 
   1   2  12     1154.61     1404.07     33.89 o 
   2   2  12     4858.24     4715.07     75.03 o 
   3   2  12     2207.72     2086.29     53.92 o 
   4   2  12       88.58       98.10     23.94 o 
   5   2  12     7718.83     6857.04    107.62 o 
   6   2  12      111.83      165.57     28.01 o 
   7   2  12      287.62      314.83     39.93 o 
   8   2  12      687.30      728.57     54.56 o 
   9   2  12      696.12      716.60     76.82 o 
   0   3  12     3815.80     4023.10     82.93 o 
   1   3  12     7948.96     8370.95     84.66 o 
   2   3  12     7262.56     7266.64     86.85 o 
   3   3  12      854.87      827.01     33.29 o 
   4   3  12      780.86      784.28     39.91 o 
   5   3  12     2602.00     2676.00     66.44 o 
   6   3  12     1878.44     1885.40     63.31 o 
   7   3  12        3.42      124.41     51.54 o 
   8   3  12      266.34      428.71     40.73 o 
   9   3  12      110.58      267.91     75.42 o 
   0   4  12    18271.38    19034.87    180.60 o 
   1   4  12     2931.64     3039.46     42.97 o 
   2   4  12      207.75      224.87     26.02 o 
   3   4  12     1233.72     1167.15     36.80 o 
   4   4  12       94.57      164.07     24.82 o 
   5   4  12     2173.83     2165.49     59.50 o 
   6   4  12      169.41      242.73     44.72 o 
   7   4  12       81.80      192.19     34.17 o 
   8   4  12     1973.62     1773.07     81.33 o 
   9   4  12        6.73      153.61     61.18 o 
   0   5  12     1196.08     1191.71     40.30 o 
   1   5  12     1555.62     1549.55     32.04 o 
   2   5  12    10863.53    10955.79    109.48 o 
   3   5  12     3068.73     2924.58     61.32 o 
   4   5  12      531.19      623.03     34.55 o 
   5   5  12      573.02      712.98     50.84 o 
   6   5  12     1126.82     1208.62     56.41 o 
   7   5  12      265.04      280.88     38.22 o 
   8   5  12      691.44      627.03     59.31 o 
   9   5  12      195.97      252.65     99.20 o 
   0   6  12      270.03      286.16     26.41 o 
   1   6  12       86.43      116.88     16.39 o 
   2   6  12      269.25      304.36     23.36 o 
   3   6  12     6094.76     5762.29     77.40 o 
   4   6  12      857.24      825.25     31.96 o 
   5   6  12      854.22     1048.86     46.19 o 
   6   6  12       41.51       88.66     32.89 o 
   7   6  12     1233.40     1132.07     67.27 o 
   8   6  12     2292.95     2246.17     99.75 o 
   9   6  12      288.30      345.95     72.46 o 
   0   7  12      166.73      109.40     22.29 o 
   1   7  12      889.71      888.12     26.29 o 
   2   7  12    10317.09     9853.35     99.95 o 
   3   7  12     6275.35     5891.28     78.38 o 
   4   7  12      267.05      300.78     25.42 o 
   5   7  12      429.04      453.59     43.89 o 
   6   7  12      918.84      950.75     51.48 o 
   7   7  12      641.00      587.74     54.35 o 
   8   7  12      317.36      351.45     49.52 o 
   9   7  12      115.05      281.11    112.30 o 
   0   8  12     4462.47     4227.51     72.98 o 
   1   8  12     1219.90     1197.52     29.97 o 
   2   8  12     1731.40     1661.00     35.73 o 
   3   8  12     3520.96     3463.31     57.12 o 
   4   8  12     3983.41     3782.76     70.10 o 
   5   8  12     2585.71     2508.35     72.70 o 
   6   8  12      488.23      482.65     51.47 o 
   7   8  12     2002.51     1847.19     93.59 o 
   8   8  12     1200.16     1235.64     87.08 o 
   9   8  12     1265.75     1406.35    110.79 o 
   0   9  12     1695.97     1529.16     47.70 o 
   1   9  12      178.14      196.59     18.14 o 
   2   9  12     5133.81     4812.09     61.88 o 
   3   9  12     1821.92     1949.83     42.95 o 
   4   9  12     2485.52     2278.03     56.13 o 
   5   9  12     1776.91     1670.07     72.68 o 
   6   9  12       46.14       98.50     32.24 o 
   7   9  12      771.30      798.73     73.94 o 
   8   9  12     1063.00      912.80     85.81 o 
   9   9  12      263.19      266.68     73.99 o 
   0  10  12     4052.74     3934.02     73.15 o 
   1  10  12     2239.39     2142.25     39.17 o 
   2  10  12      552.72      548.82     23.18 o 
   3  10  12      931.13     1191.67     33.42 o 
   4  10  12      697.79      844.44     45.26 o 
   5  10  12      676.19      754.28     58.10 o 
   6  10  12        7.74       38.45     41.64 o 
   7  10  12     2887.63     2612.14    129.56 o 
   8  10  12      632.67      505.56     66.00 o 
   9  10  12      459.61      323.14     77.57 o 
   0  11  12      141.21      122.63     26.96 o 
   1  11  12     2682.57     2230.11     40.56 o 
   2  11  12     1765.70     1728.61     35.74 o 
   3  11  12     2129.95     2064.80     46.76 o 
   4  11  12      275.81      290.51     34.96 o 
   5  11  12      801.73      839.17     67.82 o 
   6  11  12      969.64      939.81     72.29 o 
   7  11  12     1049.26     1075.49     75.49 o 
   8  11  12      162.03      102.13     50.97 o 
   0  12  12      700.37      776.25     40.12 o 
   1  12  12     2310.70     2220.22     41.11 o 
   2  12  12     1131.89     1098.47     29.63 o 
   3  12  12      780.14      860.37     38.11 o 
   4  12  12      500.57      652.45     41.32 o 
   5  12  12      245.11      267.62     52.66 o 
   6  12  12      209.46      195.90     48.47 o 
   7  12  12      955.12      952.59     74.35 o 
   8  12  12      397.02      327.64     63.47 o 
   0  13  12     1729.98     1480.37     50.26 o 
   1  13  12     5366.14     4905.02     61.38 o 
   2  13  12       50.62       88.02     17.03 o 
   3  13  12      950.86      893.01     39.44 o 
   4  13  12       29.22      119.28     30.98 o 
   5  13  12      450.34      427.80     57.67 o 
   6  13  12      440.68      518.11     58.89 o 
   7  13  12      989.18      844.03     80.93 o 
   8  13  12      111.75       96.29     50.73 o 
   0  14  12     2872.28     2690.58     75.38 o 
   1  14  12      761.60      799.08     28.68 o 
   2  14  12      397.72      474.98     24.19 o 
   3  14  12      549.30      586.55     35.47 o 
   4  14  12     1172.61     1032.76     56.77 o 
   5  14  12      185.45      174.55     39.81 o 
   6  14  12      317.90      312.88     58.30 o 
   7  14  12      373.91      375.79     91.23 o 
   8  14  12        2.33       76.74     48.84 o 
   0  15  12      141.78      131.14     25.74 o 
   1  15  12      732.42      799.67     30.61 o 
   2  15  12      571.35      706.49     32.51 o 
   3  15  12      200.84      212.29     35.95 o 
   4  15  12      197.58      196.54     37.60 o 
   5  15  12       18.06        7.72     28.77 o 
   6  15  12       78.66      175.33     47.09 o 
   7  15  12       70.59      133.75     46.45 o 
   8  15  12       71.05      107.16     50.95 o 
   0  16  12       79.80       92.58     23.76 o 
   1  16  12     1045.35     1037.38     33.77 o 
   2  16  12      219.62      268.17     25.63 o 
   3  16  12       23.89       61.26     31.89 o 
   4  16  12      800.62      815.69     62.47 o 
   5  16  12       17.96       59.51     30.17 o 
   6  16  12      333.06      354.82     53.89 o 
   7  16  12      164.90      136.00     55.55 o 
   8  16  12      280.08      251.76     71.95 o 
   0  17  12       69.32       94.69     43.28 o 
   1  17  12      302.27      345.67     25.15 o 
   2  17  12      292.97      366.71     30.46 o 
   3  17  12       58.83       78.66     31.78 o 
   4  17  12       79.24      126.49     34.92 o 
   5  17  12      274.58      240.15     40.30 o 
   6  17  12      236.56      321.22     87.85 o 
   7  17  12       90.77       83.06     55.58 o 
   8  17  12      128.76       62.09     72.23 o 
   0  18  12      182.78      282.64     34.68 o 
   1  18  12       59.03      113.47     21.17 o 
   2  18  12      385.96      433.23     41.97 o 
   3  18  12      263.24      386.52     42.34 o 
   4  18  12     1037.97     1109.24     60.78 o 
   5  18  12       82.61      209.41     37.70 o 
   6  18  12      793.39      861.66     82.01 o 
   7  18  12       16.39       53.09     55.19 o 
   0  19  12     2902.42     2246.39     83.54 o 
   1  19  12      568.30      559.28     36.93 o 
   2  19  12     1337.30     1313.16     57.95 o 
   3  19  12      388.47      384.48     42.31 o 
   4  19  12      269.74      363.87     49.31 o 
   5  19  12      155.92      222.24     36.46 o 
   6  19  12      474.40      524.25     65.55 o 
   7  19  12      205.95      215.50     61.86 o 
   0  20  12      122.62      190.33     34.98 o 
   1  20  12      163.94      206.76     30.82 o 
   2  20  12      203.40      245.75     38.10 o 
   3  20  12      222.92      253.00     36.62 o 
   4  20  12     1589.40     1587.91     69.49 o 
   5  20  12      491.54      468.02     49.05 o 
   6  20  12      141.83      208.56     53.54 o 
   7  20  12       51.85      126.31     56.69 o 
   0  21  12     1770.95     1483.77     71.65 o 
   1  21  12      465.37      429.99     35.64 o 
   2  21  12      178.90      194.87     45.86 o 
   3  21  12      430.32      507.90     47.72 o 
   4  21  12       91.31      196.25     35.87 o 
   5  21  12      245.45      303.86     42.69 o 
   6  21  12      215.85      340.03     65.32 o 
   7  21  12      134.86      133.29     61.31 o 
   0  22  12       40.78      130.90     54.26 o 
   1  22  12      347.06      419.53     41.20 o 
   2  22  12       72.95      128.66     52.04 o 
   3  22  12      256.47      314.19     41.64 o 
   4  22  12      141.40      306.81     36.74 o 
   5  22  12      245.12      290.29     44.84 o 
   6  22  12        2.94       23.22     47.44 o 
   0  23  12       32.06      177.47     40.96 o 
   1  23  12      450.84      402.06     41.69 o 
   2  23  12      375.96      412.72     52.91 o 
   3  23  12      140.81      229.62     56.14 o 
   4  23  12      348.76      397.59     46.79 o 
   5  23  12      275.15      243.89     60.21 o 
   6  23  12       37.77      122.96     45.91 o 
   0  24  12        0.03      109.11     53.84 o 
   1  24  12       28.82      102.19     25.47 o 
   2  24  12      191.06      295.13     47.96 o 
   3  24  12      152.52      268.70     46.63 o 
   4  24  12      248.35      328.18     55.81 o 
   5  24  12        3.10       59.92     41.92 o 
   6  24  12       30.97       44.33     52.95 o 
   0  25  12      285.19      195.54     89.74 o 
   1  25  12       87.62      172.76     37.22 o 
   2  25  12      519.57      530.92     57.29 o 
   3  25  12      150.95      155.64     48.05 o 
   4  25  12       29.71       80.77     50.88 o 
   5  25  12      207.53      242.65     48.26 o 
   0  26  12       90.29      112.75     79.48 o 
   1  26  12      123.48      239.61     50.09 o 
   2  26  12        5.85      105.54     38.57 o 
   3  26  12      102.77      157.47     52.46 o 
   4  26  12       56.22      220.78     60.73 o 
   5  26  12       39.91      283.48     70.39 o 
   0  27  12       79.12      120.94     63.90 o 
   1  27  12      116.41      200.44     65.48 o 
   2  27  12       64.67      203.28     45.49 o 
   3  27  12      167.82      194.30     54.73 o 
   4  27  12      143.51      227.54     63.24 o 
   0  28  12       24.82       -9.30    113.79 o 
   1  28  12      115.74      231.15    102.24 o 
   2  28  12      113.26      153.16     88.76 o 
   3  28  12      182.86      317.47     69.61 o 
   4  28  12      123.11      214.06     58.74 o 
   0  29  12      195.73      270.78     85.48 o 
   1  29  12      196.80      297.04     88.26 o 
   2  29  12       77.00      168.30     58.47 o 
   3  29  12      384.87      435.91     75.52 o 
   0  30  12      282.17      157.48    157.49 o 
   1  30  12       47.93      109.56     82.34 o 
   2  30  12        6.52       55.56     76.05 o 
   0  31  12        4.82      197.30     87.09 o 
   1  31  12       80.23       34.21     83.80 o 
   1   0  13        0.03        5.35     28.81 o 
   2   0  13     1043.28     1178.08     61.85 o 
   3   0  13       32.03       -8.88     29.67 o 
   4   0  13     2881.98     2690.91     92.60 o 
   5   0  13      177.75      194.36     41.44 o 
   6   0  13       14.89      112.18     41.27 o 
   7   0  13        1.59      183.26     39.27 o 
   8   0  13      272.67      553.93     84.67 o 
   9   0  13       24.86      158.81     50.55 o 
   0   1  13      446.12      531.68     47.05 o 
   1   1  13      589.58      689.39     36.05 o 
   2   1  13     2691.69     3027.60     62.49 o 
   3   1  13      330.32      321.10     30.66 o 
   4   1  13     2313.11     2224.68     60.01 o 
   5   1  13      197.55      207.46     29.61 o 
   6   1  13       62.85      160.82     22.59 o 
   7   1  13       72.16      212.54     44.77 o 
   8   1  13      556.54      729.85     61.25 o 
   9   1  13      107.05      233.82     49.36 o 
   0   2  13       81.12      123.47     34.38 o 
   1   2  13      464.75      533.97     22.76 o 
   2   2  13      640.57      584.02     29.91 o 
   3   2  13      253.10      295.68     29.93 o 
   4   2  13      291.72      320.53     32.09 o 
   5   2  13      178.61      207.34     29.30 o 
   6   2  13      178.93      286.01     34.50 o 
   7   2  13       84.99      155.80     28.56 o 
   8   2  13      359.86      508.12     59.23 o 
   9   2  13       38.50       88.31     52.05 o 
   0   3  13      133.84      173.02     30.01 o 
   1   3  13     1221.07     1200.71     30.63 o 
   2   3  13      284.21      348.94     26.07 o 
   3   3  13      167.81      170.49     26.78 o 
   4   3  13        9.10       33.16     24.87 o 
   5   3  13       47.09      101.55     31.61 o 
   6   3  13      697.45      764.81     62.72 o 
   7   3  13      128.54      240.73     45.08 o 
   8   3  13      231.19      312.65     48.96 o 
   9   3  13       33.76      221.67     85.48 o 
   0   4  13      246.48      257.49     29.92 o 
   1   4  13     1090.49      994.16     27.74 o 
   2   4  13     1313.90     1366.79     42.80 o 
   3   4  13       72.87       56.65     22.03 o 
   4   4  13      362.13      400.72     32.17 o 
   5   4  13      361.46      465.20     33.15 o 
   6   4  13      105.86      207.34     38.54 o 
   7   4  13       14.82       57.06     25.96 o 
   8   4  13      757.20      696.52     61.63 o 
   9   4  13      341.08      339.15     90.10 o 
   0   5  13      196.62      187.35     23.76 o 
   1   5  13      684.08      740.91     25.44 o 
   2   5  13     1137.37     1094.23     34.99 o 
   3   5  13      555.13      599.72     29.68 o 
   4   5  13      123.09      204.43     26.02 o 
   5   5  13      731.99      690.02     57.30 o 
   6   5  13      443.92      638.51     60.40 o 
   7   5  13       46.66      145.90     32.26 o 
   8   5  13       60.81       77.10     44.42 o 
   9   5  13      401.78      470.53     83.31 o 
   0   6  13        6.58      -17.38     17.42 o 
   1   6  13       23.59       -9.58     13.27 o 
   2   6  13      157.09      161.38     22.94 o 
   3   6  13      980.85      954.07     34.78 o 
   4   6  13      183.66      244.80     27.61 o 
   5   6  13      213.47      318.49     43.28 o 
   6   6  13       53.22      131.19     37.45 o 
   7   6  13      667.82      724.85     58.39 o 
   8   6  13      142.91      208.78     41.73 o 
   9   6  13       53.31      234.88     66.49 o 
   0   7  13      811.06      847.91     38.47 o 
   1   7  13      711.69      732.30     25.13 o 
   2   7  13     2187.44     2001.49     41.17 o 
   3   7  13      174.44      164.41     23.55 o 
   4   7  13       17.68       85.20     17.06 o 
   5   7  13      679.21      625.87     44.16 o 
   6   7  13      396.75      381.71     46.60 o 
   7   7  13      626.93      668.20     56.67 o 
   8   7  13      281.58      396.16     83.59 o 
   9   7  13      371.87      398.84    100.36 o 
   0   8  13     2114.67     1860.53     51.61 o 
   1   8  13      584.40      707.28     25.67 o 
   2   8  13      710.78      823.48     29.24 o 
   3   8  13       97.85      104.11     19.58 o 
   4   8  13     1338.81     1352.69     48.93 o 
   5   8  13     1326.87     1463.44     67.86 o 
   6   8  13      722.94      746.94     60.08 o 
   7   8  13      168.81      257.77     48.47 o 
   8   8  13      896.30      851.33     83.37 o 
   9   8  13     1018.41      965.95    103.75 o 
   0   9  13      540.90      653.98     36.01 o 
   1   9  13       70.62       74.55     15.71 o 
   2   9  13      909.45      923.60     32.00 o 
   3   9  13      366.07      498.73     29.53 o 
   4   9  13      210.47      272.03     29.09 o 
   5   9  13     1539.28     1358.30     70.89 o 
   6   9  13      407.21      411.23     56.76 o 
   7   9  13      285.78      454.50     59.80 o 
   8   9  13       91.70      143.85     51.99 o 
   9   9  13       26.66      174.26    102.47 o 
   0  10  13      376.06      385.90     31.25 o 
   1  10  13     1443.14     1305.41     32.61 o 
   2  10  13       38.03       25.13     14.80 o 
   3  10  13     1107.60     1165.43     34.52 o 
   4  10  13      287.02      371.46     32.61 o 
   5  10  13     3210.40     2944.25     94.03 o 
   6  10  13      115.74      108.66     46.52 o 
   7  10  13      468.14      656.75     70.13 o 
   8  10  13      574.78      450.13     62.36 o 
   0  11  13      424.23      466.99     33.89 o 
   1  11  13      994.79      937.86     30.03 o 
   2  11  13       35.24       34.28     14.65 o 
   3  11  13      163.50      197.56     24.54 o 
   4  11  13      555.00      583.35     40.92 o 
   5  11  13     2724.51     2272.96     79.10 o 
   6  11  13      535.55      554.67     61.73 o 
   7  11  13      356.38      339.66     50.93 o 
   8  11  13       80.32       63.12     48.56 o 
   0  12  13      156.55      154.34     26.16 o 
   1  12  13      103.38      145.52     17.96 o 
   2  12  13      104.21      104.19     16.69 o 
   3  12  13     1035.45     1110.74     43.47 o 
   4  12  13      249.27      230.15     31.75 o 
   5  12  13     1480.98     1434.69     80.38 o 
   6  12  13       89.00      141.88     45.96 o 
   7  12  13      685.52      718.91     67.99 o 
   8  12  13       98.48      148.97     54.18 o 
   0  13  13     1285.34     1201.82     47.30 o 
   1  13  13     1102.33     1119.34     32.62 o 
   2  13  13      138.98      189.78     17.85 o 
   3  13  13      210.63      231.88     27.46 o 
   4  13  13      273.65      292.99     39.41 o 
   5  13  13      468.73      569.26     61.19 o 
   6  13  13       25.21      181.28     45.47 o 
   7  13  13      383.58      409.89     56.75 o 
   8  13  13       28.43      135.83     51.08 o 
   0  14  13      894.77      912.31     44.50 o 
   1  14  13      304.55      319.19     22.13 o 
   2  14  13      128.70      146.77     19.35 o 
   3  14  13      254.62      351.90     42.71 o 
   4  14  13      451.74      402.03     43.04 o 
   5  14  13       22.94       54.36     42.87 o 
   6  14  13       54.04      145.35     71.16 o 
   7  14  13       61.66      126.57     46.04 o 
   8  14  13       30.56       47.89     52.62 o 
   0  15  13       32.80       30.69     22.89 o 
   1  15  13      129.54      169.38     20.20 o 
   2  15  13      274.27      362.59     44.02 o 
   3  15  13        8.82       53.31     38.82 o 
   4  15  13       58.36       69.07     30.85 o 
   5  15  13        3.43       45.95     40.36 o 
   6  15  13       52.31      118.30     41.86 o 
   7  15  13      246.19      242.58     58.56 o 
   8  15  13        2.30       20.05     49.93 o 
   0  16  13      439.85      452.81     36.74 o 
   1  16  13      456.84      558.36     28.61 o 
   2  16  13     1020.21     1151.40     48.04 o 
   3  16  13      374.29      422.29     43.00 o 
   4  16  13      659.22      755.71     52.10 o 
   5  16  13      394.89      399.25     53.00 o 
   6  16  13       91.09      225.24     47.53 o 
   7  16  13       65.29       45.76     50.84 o 
   8  16  13       95.95      104.50     62.07 o 
   0  17  13     2117.80     1892.93     65.27 o 
   1  17  13      127.92      186.42     19.49 o 
   2  17  13      527.57      543.25     35.84 o 
   3  17  13       16.12      101.82     32.91 o 
   4  17  13       23.53       85.50     33.84 o 
   5  17  13      214.32      257.95     39.63 o 
   6  17  13      228.28      262.13     50.35 o 
   7  17  13       17.23       58.42     56.37 o 
   0  18  13      503.10      480.03     39.27 o 
   1  18  13      265.72      180.85     20.29 o 
   2  18  13      688.66      690.53     48.13 o 
   3  18  13      253.22      268.87     39.48 o 
   4  18  13     3341.20     2995.21     88.33 o 
   5  18  13      336.60      352.81     53.22 o 
   6  18  13      185.16      216.23     47.57 o 
   7  18  13      177.18      194.45     62.71 o 
   0  19  13     2100.59     1829.63     75.44 o 
   1  19  13      155.69      181.98     23.25 o 
   2  19  13     1768.73     1527.36     60.17 o 
   3  19  13      603.75      621.52     50.02 o 
   4  19  13      821.41      803.89     56.31 o 
   5  19  13     1049.29      946.49     59.62 o 
   6  19  13      115.63      214.73     53.28 o 
   7  19  13        0.54      136.26     55.71 o 
   0  20  13     1763.53     1440.71     68.83 o 
   1  20  13      422.12      569.09     34.17 o 
   2  20  13     2094.94     1871.19     73.44 o 
   3  20  13      218.21      218.99     42.91 o 
   4  20  13      443.42      469.12     46.69 o 
   5  20  13      394.59      419.61     58.22 o 
   6  20  13      407.07      381.00     65.92 o 
   7  20  13      370.86      276.66     64.64 o 
   0  21  13      325.91      401.21     45.83 o 
   1  21  13     1111.29      870.61     44.52 o 
   2  21  13      398.80      482.15     82.22 o 
   3  21  13      132.21      189.87     32.22 o 
   4  21  13      122.67      289.80     42.28 o 
   5  21  13       77.27      168.12     35.87 o 
   6  21  13      477.98      495.84     77.49 o 
   0  22  13      306.69      321.09     48.33 o 
   1  22  13     1401.34     1161.67     66.84 o 
   2  22  13      437.11      690.80     75.66 o 
   3  22  13       21.62       92.91     40.12 o 
   4  22  13      643.35      653.86     60.07 o 
   5  22  13      237.32      256.77     47.33 o 
   6  22  13      148.26      200.51     63.62 o 
   0  23  13      149.24      186.79     52.67 o 
   1  23  13      630.89      610.89     47.16 o 
   2  23  13      429.30      542.15     55.80 o 
   3  23  13      160.72      179.74     37.29 o 
   4  23  13      469.30      466.26     61.31 o 
   5  23  13       19.90       41.16     52.62 o 
   6  23  13      375.32      397.00     66.50 o 
   0  24  13       71.61      157.20     36.69 o 
   1  24  13      169.16      223.06     54.91 o 
   2  24  13      201.16      325.05     49.44 o 
   3  24  13       51.75      221.08     44.84 o 
   4  24  13      158.63      274.28     41.63 o 
   5  24  13      300.29      212.41     57.31 o 
   6  24  13      442.39      383.20    103.29 o 
   0  25  13      308.81      312.77     73.94 o 
   1  25  13      387.12      390.49     52.92 o 
   2  25  13      178.12      320.68     47.61 o 
   3  25  13      221.68      236.15     51.78 o 
   4  25  13      282.26      358.16     63.40 o 
   5  25  13       24.00      133.27     44.43 o 
   0  26  13     1360.75     1107.96    102.11 o 
   1  26  13       45.09       77.46     47.08 o 
   2  26  13       16.93      131.38     49.77 o 
   3  26  13        5.58      143.51     59.48 o 
   4  26  13      579.47      491.26     69.69 o 
   5  26  13      474.94      444.29     74.30 o 
   0  27  13     1428.12     1140.89    144.38 o 
   1  27  13      158.86      179.06     53.80 o 
   2  27  13      445.30      462.64     58.42 o 
   3  27  13      441.73      374.41     63.68 o 
   4  27  13      257.21      307.16     82.53 o 
   0  28  13      204.51      215.60     74.27 o 
   1  28  13      981.56     1049.13    106.22 o 
   2  28  13      292.71      260.56     83.97 o 
   3  28  13      115.48      170.32     53.64 o 
   4  28  13      962.67      990.74    121.40 o 
   0  29  13        9.92       34.53     83.75 o 
   1  29  13      426.89      451.00     92.15 o 
   2  29  13      404.89      423.45     71.37 o 
   3  29  13      808.39      827.78     78.89 o 
   0  30  13        5.84      -56.61    171.28 o 
   1  30  13        9.74       74.62     76.43 o 
   2  30  13       41.15       97.63     76.70 o 
   0  31  13       89.45      -27.58    222.08 o 
   0   0  14    20061.52    22535.31    409.88 o 
   1   0  14      277.99      242.10     40.66 o 
   2   0  14    10506.51    10740.27    178.80 o 
   3   0  14      698.62      732.87     57.26 o 
   4   0  14       17.44       15.09     31.93 o 
   5   0  14      404.45      477.57     55.24 o 
   6   0  14     2017.14     1859.34     83.96 o 
   7   0  14       11.83      218.79     83.39 o 
   8   0  14      164.96      459.25     98.70 o 
   9   0  14        8.86      -15.40    153.86 o 
   0   1  14     1274.13     1331.18     66.00 o 
   1   1  14      384.91      517.92     34.36 o 
   2   1  14      556.15      604.62     36.49 o 
   3   1  14      340.53      320.05     31.72 o 
   4   1  14     1148.40     1000.99     46.31 o 
   5   1  14      986.53      993.62     47.32 o 
   6   1  14       96.58      204.27     26.84 o 
   7   1  14      230.51      564.30     65.78 o 
   8   1  14     1385.07     1533.64     85.93 o 
   9   1  14      226.66      377.72     48.00 o 
   0   2  14     2583.38     3034.97     90.52 o 
   1   2  14      578.11      660.99     26.42 o 
   2   2  14      310.03      374.37     26.98 o 
   3   2  14     1302.45     1214.75     46.26 o 
   4   2  14      167.69      200.17     29.43 o 
   5   2  14      304.02      380.21     34.54 o 
   6   2  14     1426.02     1378.28     57.48 o 
   7   2  14      216.54      318.91     53.37 o 
   8   2  14      214.15      405.77     48.28 o 
   9   2  14      114.08      199.56     62.43 o 
   0   3  14     1433.91     1687.10     60.28 o 
   1   3  14      236.60      277.15     21.89 o 
   2   3  14      370.83      377.02     26.22 o 
   3   3  14      773.11      713.48     39.38 o 
   4   3  14     1341.80     1333.74     50.07 o 
   5   3  14     2098.37     1863.17     58.92 o 
   6   3  14      955.26     1125.87     52.94 o 
   7   3  14      167.96      277.44     38.55 o 
   8   3  14     1217.36     1247.13     62.42 o 
   9   3  14      343.63      332.02     56.75 o 
   0   4  14     1485.26     1289.40     48.00 o 
   1   4  14     3686.06     3657.91     51.84 o 
   2   4  14     1151.47     1300.40     38.70 o 
   3   4  14      107.01      140.66     26.26 o 
   4   4  14      523.44      624.20     38.08 o 
   5   4  14       49.52      154.97     24.67 o 
   6   4  14      120.99      318.69     34.36 o 
   7   4  14       49.34      128.91     33.65 o 
   8   4  14        4.61      115.62     34.71 o 
   9   4  14      177.68      241.88     70.60 o 
   0   5  14    10795.28    10233.22    122.40 o 
   1   5  14      911.01      954.68     28.02 o 
   2   5  14       33.82       17.45     20.93 o 
   3   5  14      560.18      595.30     37.28 o 
   4   5  14      910.55      997.32     44.33 o 
   5   5  14     1561.72     1664.17     72.90 o 
   6   5  14      240.96      383.48     46.62 o 
   7   5  14      232.33      283.61     41.45 o 
   8   5  14      505.62      615.73     74.45 o 
   9   5  14      602.14      642.82     97.26 o 
   0   6  14     1666.48     1697.92     48.46 o 
   1   6  14      274.51      356.71     20.98 o 
   2   6  14     6039.06     5909.80     70.42 o 
   3   6  14      159.23      253.19     22.75 o 
   4   6  14      827.94      892.77     39.69 o 
   5   6  14     2015.80     2073.53     62.66 o 
   6   6  14       29.18       64.15     33.08 o 
   7   6  14      909.61      915.98     65.41 o 
   8   6  14      275.62      371.93     50.79 o 
   9   6  14      216.55      289.47     78.21 o 
   0   7  14     7450.65     7102.98     99.68 o 
   1   7  14     5974.91     5698.50     61.90 o 
   2   7  14      995.15      987.99     31.53 o 
   3   7  14      202.72      213.91     29.67 o 
   4   7  14      844.04      940.39     39.17 o 
   5   7  14      670.60      698.28     47.16 o 
   6   7  14      486.13      431.20     62.35 o 
   7   7  14      102.71      183.59     41.98 o 
   8   7  14     1606.51     1358.80     92.27 o 
   9   7  14       10.48       56.12     71.65 o 
   0   8  14       31.59       49.08     20.47 o 
   1   8  14      944.24      967.44     28.59 o 
   2   8  14      298.04      376.95     22.59 o 
   3   8  14     5055.50     4693.20     72.85 o 
   4   8  14       82.19      146.98     31.82 o 
   5   8  14      299.88      316.96     46.27 o 
   6   8  14     3428.80     2980.97     99.16 o 
   7   8  14     1011.90     1071.85     83.72 o 
   8   8  14       78.03      162.38     53.39 o 
   0   9  14     6817.14     6492.33     97.53 o 
   1   9  14      673.10      696.76     26.06 o 
   2   9  14     2869.99     2612.27     47.00 o 
   3   9  14      477.01      517.50     26.35 o 
   4   9  14     1516.47     1647.15     53.77 o 
   5   9  14      395.57      429.70     51.28 o 
   6   9  14      228.94      198.10     40.89 o 
   7   9  14     1104.69     1154.58     86.09 o 
   8   9  14       38.54       30.04     46.99 o 
   0  10  14        8.17       -5.08     18.50 o 
   1  10  14       97.34      124.06     16.79 o 
   2  10  14      160.90      131.54     18.39 o 
   3  10  14     2293.28     2287.43     47.45 o 
   4  10  14        8.58      -11.19     29.99 o 
   5  10  14     2365.28     2071.73     82.35 o 
   6  10  14     2401.24     1832.54     95.48 o 
   7  10  14      401.89      397.23     58.69 o 
   8  10  14      366.09      314.55     78.78 o 
   0  11  14     7902.71     7325.80    107.70 o 
   1  11  14      969.84      966.33     30.45 o 
   2  11  14      281.37      349.69     22.43 o 
   3  11  14     2991.11     2788.46     56.79 o 
   4  11  14      294.71      355.15     37.81 o 
   5  11  14      656.98      746.42     56.33 o 
   6  11  14      407.49      475.18     60.01 o 
   7  11  14      460.56      582.20     62.24 o 
   8  11  14       49.05       62.12     45.49 o 
   0  12  14     4070.59     3348.29     72.81 o 
   1  12  14      534.50      595.23     26.28 o 
   2  12  14      446.15      469.90     26.00 o 
   3  12  14     3885.57     3506.80     70.88 o 
   4  12  14      784.32      701.57     43.33 o 
   5  12  14      444.65      450.38     57.86 o 
   6  12  14       85.89       98.07     41.61 o 
   7  12  14      822.61      821.66     88.95 o 
   8  12  14      292.82      270.84     58.80 o 
   0  13  14     4321.80     3719.86     77.75 o 
   1  13  14      303.66      350.09     23.14 o 
   2  13  14      185.48      288.92     29.85 o 
   3  13  14      495.99      561.82     34.37 o 
   4  13  14     1862.43     1622.75     65.58 o 
   5  13  14       91.98       83.06     43.45 o 
   6  13  14       94.60      177.37     47.06 o 
   7  13  14      167.19      345.83     55.63 o 
   8  13  14      195.30      230.54     57.47 o 
   0  14  14        0.67        3.48     29.32 o 
   1  14  14      821.89      880.58     31.39 o 
   2  14  14      211.91      202.51     21.78 o 
   3  14  14      400.80      516.74     48.48 o 
   4  14  14        3.98       11.34     27.91 o 
   5  14  14      814.66      772.06     69.36 o 
   6  14  14      400.24      418.53     58.52 o 
   7  14  14       47.91       84.19     50.42 o 
   8  14  14        6.93       15.67     48.64 o 
   0  15  14      466.43      542.05     44.15 o 
   1  15  14      499.31      477.98     27.30 o 
   2  15  14      303.31      381.84     29.53 o 
   3  15  14      926.20      943.57     54.30 o 
   4  15  14       90.34      112.54     34.44 o 
   5  15  14      368.38      396.09     57.51 o 
   6  15  14      125.33      170.70     61.54 o 
   7  15  14       35.79        4.95     48.87 o 
   8  15  14       56.02        6.82     57.95 o 
   0  16  14     2370.33     2035.90     60.56 o 
   1  16  14      551.61      578.21     29.05 o 
   2  16  14      574.84      662.59     39.36 o 
   3  16  14      768.41      785.26     51.61 o 
   4  16  14       17.68       52.39     36.85 o 
   5  16  14      372.81      416.69     55.74 o 
   6  16  14      556.35      497.95     60.96 o 
   7  16  14      133.35      108.04     57.60 o 
   0  17  14     3342.29     2838.30     83.09 o 
   1  17  14      174.46      200.07     20.21 o 
   2  17  14      213.38      231.24     45.06 o 
   3  17  14       26.27       58.87     34.83 o 
   4  17  14      314.63      361.09     44.43 o 
   5  17  14      265.54      265.52     47.43 o 
   6  17  14      321.57      336.76     68.81 o 
   7  17  14       96.35      116.65     57.17 o 
   0  18  14     4161.45     3222.72     84.88 o 
   1  18  14       61.76       59.59     21.92 o 
   2  18  14      148.09      217.42     34.21 o 
   3  18  14      419.67      468.01     49.60 o 
   4  18  14       81.54      166.05     34.69 o 
   5  18  14      322.01      446.89     52.35 o 
   6  18  14       71.16      178.65     50.72 o 
   7  18  14      301.72      367.04     68.34 o 
   0  19  14       68.81       91.78     35.31 o 
   1  19  14     1085.50      994.79     41.57 o 
   2  19  14      303.13      304.85     37.40 o 
   3  19  14      227.56      291.30     37.58 o 
   4  19  14       92.39      148.42     35.54 o 
   5  19  14      969.26     1035.10     70.84 o 
   6  19  14      872.64      803.17     80.98 o 
   7  19  14      359.72      266.02     66.12 o 
   0  20  14      629.90      471.81     60.10 o 
   1  20  14      275.65      293.53     35.41 o 
   2  20  14     2021.96     1883.02     71.94 o 
   3  20  14      104.01      143.29     30.35 o 
   4  20  14      201.31      260.36     38.85 o 
   5  20  14       35.43      177.31     41.34 o 
   6  20  14      445.04      441.64     69.76 o 
   7  20  14       32.23      -17.55     61.15 o 
   0  21  14        0.00       17.69     41.98 o 
   1  21  14     1213.46     1029.65     51.67 o 
   2  21  14      458.53      576.66     46.29 o 
   3  21  14      341.37      384.49     41.87 o 
   4  21  14      761.91      822.30     72.49 o 
   5  21  14       32.40      142.91     45.04 o 
   6  21  14       25.84      132.10     54.18 o 
   0  22  14       10.47      129.57     46.93 o 
   1  22  14       33.17      139.19     30.99 o 
   2  22  14       22.25       81.88     34.97 o 
   3  22  14      533.22      615.10     49.81 o 
   4  22  14       12.03      151.48     35.67 o 
   5  22  14      262.81      347.86     57.56 o 
   6  22  14      264.99      237.10     78.36 o 
   0  23  14      312.23      298.55     42.65 o 
   1  23  14      314.05      399.89     65.40 o 
   2  23  14      291.45      402.80     54.74 o 
   3  23  14      276.94      326.27     41.03 o 
   4  23  14       38.42      120.58     32.52 o 
   5  23  14      118.65      215.73     50.52 o 
   6  23  14      332.99      270.25     65.08 o 
   0  24  14      109.16      144.13     48.94 o 
   1  24  14       31.56      108.49     40.61 o 
   2  24  14       48.94      153.03     36.81 o 
   3  24  14       41.94      185.17     42.54 o 
   4  24  14      403.21      377.90     49.94 o 
   5  24  14      150.38      196.29     64.59 o 
   0  25  14      105.96      101.15    106.30 o 
   1  25  14      241.64      300.91     43.99 o 
   2  25  14       60.87      180.92     66.97 o 
   3  25  14        1.05      167.97     71.30 o 
   4  25  14      348.15      359.62     62.63 o 
   5  25  14       45.00       76.79     49.95 o 
   0  26  14       25.85       58.74     62.43 o 
   1  26  14      257.96      301.79     44.84 o 
   2  26  14      157.42      297.85     52.36 o 
   3  26  14      104.03      147.14     51.06 o 
   4  26  14      119.63      261.99     60.71 o 
   0  27  14       23.19      -26.85     90.73 o 
   1  27  14       28.15      159.94     42.59 o 
   2  27  14       47.36      180.28     60.15 o 
   3  27  14      214.90      237.72     55.16 o 
   4  27  14      231.03      258.37     55.52 o 
   0  28  14       15.13      -96.47     96.47 o 
   1  28  14      104.84      163.70     75.10 o 
   2  28  14       50.55      108.19     72.65 o 
   3  28  14      365.15      459.29     65.80 o 
   0  29  14       23.89      -35.25    109.59 o 
   1  29  14      708.43      750.51    102.92 o 
   2  29  14      345.85      267.66     59.39 o 
   3  29  14      127.41      255.94     55.47 o 
   0  30  14        3.39      114.71    112.81 o 
   1  30  14      134.72      347.31     82.75 o 
   2  30  14       48.11       -4.22    139.39 o 
   1   0  15      957.69     1087.80     64.48 o 
   2   0  15     6171.33     6061.14    132.75 o 
   3   0  15       13.22        0.16     32.29 o 
   4   0  15      733.03      819.92     64.52 o 
   5   0  15     1136.12     1087.37     70.32 o 
   6   0  15      132.50      223.27     39.02 o 
   7   0  15       36.85      265.59     82.10 o 
   8   0  15      368.37      344.68     76.93 o 
   9   0  15        0.73      204.09     98.05 o 
   0   1  15      923.22      965.15     60.89 o 
   1   1  15      221.84      178.46     28.10 o 
   2   1  15      201.57      324.31     32.18 o 
   3   1  15      203.21      284.66     31.74 o 
   4   1  15      499.21      472.11     38.37 o 
   5   1  15       98.52      120.79     25.75 o 
   6   1  15      774.91      857.38     43.42 o 
   7   1  15      399.50      465.19     58.74 o 
   8   1  15      443.48      537.44     58.82 o 
   9   1  15      327.91      291.04     44.76 o 
   0   2  15       48.23       41.47     34.37 o 
   1   2  15      120.41      160.85     22.42 o 
   2   2  15      620.14      793.51     41.65 o 
   3   2  15      256.24      239.77     30.56 o 
   4   2  15      405.82      466.43     37.89 o 
   5   2  15      650.57      627.30     40.03 o 
   6   2  15       53.62      160.12     28.08 o 
   7   2  15      134.61      150.79     38.75 o 
   8   2  15      118.08      285.72     63.26 o 
   9   2  15       28.41       43.16     57.97 o 
   0   3  15      534.20      587.09     53.88 o 
   1   3  15      106.88      117.75     18.17 o 
   2   3  15       26.86       76.53     24.68 o 
   3   3  15     1077.31     1127.56     46.60 o 
   4   3  15      138.20      103.43     26.81 o 
   5   3  15      355.86      469.62     44.79 o 
   6   3  15      344.78      529.28     54.55 o 
   7   3  15      305.20      362.70     49.22 o 
   8   3  15      171.01      276.55     43.38 o 
   9   3  15       39.69      116.66     45.54 o 
   0   4  15      106.18      134.44     25.65 o 
   1   4  15      980.00      970.15     32.16 o 
   2   4  15      588.77      698.30     31.43 o 
   3   4  15       16.27       16.60     23.09 o 
   4   4  15      314.09      319.88     32.96 o 
   5   4  15      245.43      305.22     31.42 o 
   6   4  15      140.51      194.91     33.64 o 
   7   4  15      150.57      352.95     68.19 o 
   8   4  15      122.95      189.92     44.75 o 
   9   4  15      414.84      492.05    112.56 o 
   0   5  15      609.95      616.88     33.81 o 
   1   5  15      259.36      287.58     21.01 o 
   2   5  15      461.69      510.97     28.88 o 
   3   5  15       61.94       49.11     23.93 o 
   4   5  15      364.41      420.50     34.48 o 
   5   5  15       10.15      108.14     33.67 o 
   6   5  15       28.78       83.62     36.18 o 
   7   5  15       83.13      185.95     33.62 o 
   8   5  15       23.17      125.18     41.26 o 
   9   5  15       14.05      105.54    102.40 o 
   0   6  15     1044.48      946.73     39.26 o 
   1   6  15      308.96      292.81     21.39 o 
   2   6  15      499.92      585.50     29.88 o 
   3   6  15      894.37      881.13     40.93 o 
   4   6  15      565.02      511.57     33.07 o 
   5   6  15     1652.37     1642.82     58.14 o 
   6   6  15       15.15       47.60     37.43 o 
   7   6  15      373.00      428.59     47.45 o 
   8   6  15       39.76      164.85     64.50 o 
   9   6  15      201.61      135.44    113.82 o 
   0   7  15      277.99      330.19     31.78 o 
   1   7  15      118.10      138.83     17.08 o 
   2   7  15      149.43      159.66     21.16 o 
   3   7  15      322.07      319.68     29.11 o 
   4   7  15      642.79      743.70     47.39 o 
   5   7  15       15.66       65.52     26.22 o 
   6   7  15     1224.24     1198.84     69.59 o 
   7   7  15       75.80      184.52     35.36 o 
   8   7  15       70.74       25.26     37.09 o 
   0   8  15      138.43      212.39     31.66 o 
   1   8  15      959.27     1007.38     28.94 o 
   2   8  15     1087.22     1066.89     32.85 o 
   3   8  15      356.64      452.41     27.63 o 
   4   8  15     2603.73     2297.36     64.15 o 
   5   8  15     1313.02     1206.29     58.78 o 
   6   8  15       17.35       93.26     41.92 o 
   7   8  15      835.45      826.06     74.62 o 
   8   8  15       55.02       64.16     45.40 o 
   0   9  15     7591.15     6978.61    103.50 o 
   1   9  15     1304.99     1292.99     32.53 o 
   2   9  15      374.75      391.75     25.55 o 
   3   9  15     2420.51     2376.51     52.94 o 
   4   9  15      271.80      340.75     42.31 o 
   5   9  15     2999.34     2802.08     94.54 o 
   6   9  15      406.37      373.19     50.54 o 
   7   9  15      136.75      264.46     51.18 o 
   8   9  15      222.66      199.32     54.67 o 
   0  10  15      221.86      219.01     27.52 o 
   1  10  15     1990.99     1842.05     38.45 o 
   2  10  15     1243.19     1073.82     33.59 o 
   3  10  15     5451.25     4785.85     79.61 o 
   4  10  15      399.24      466.50     37.68 o 
   5  10  15       49.51       86.37     38.62 o 
   6  10  15      282.43      286.57     57.86 o 
   7  10  15      722.13      870.63     77.25 o 
   8  10  15       18.93       46.92     48.19 o 
   0  11  15     1257.13     1159.10     46.43 o 
   1  11  15     1416.26     1352.63     34.58 o 
   2  11  15      519.12      549.88     26.85 o 
   3  11  15     1305.32     1272.02     37.40 o 
   4  11  15      215.31      300.79     37.20 o 
   5  11  15     1499.38     1506.78     70.41 o 
   6  11  15       12.52       76.08     56.60 o 
   7  11  15      194.41      434.57     55.18 o 
   8  11  15       13.79       80.07     52.55 o 
   0  12  15      202.36      279.84     30.21 o 
   1  12  15     1417.28     1339.34     35.29 o 
   2  12  15      644.01      635.43     27.91 o 
   3  12  15     3281.11     2946.98     66.19 o 
   4  12  15      881.04      829.72     57.25 o 
   5  12  15     1479.72     1482.59     82.21 o 
   6  12  15      136.43      181.90     46.63 o 
   7  12  15      655.69      580.82     65.22 o 
   8  12  15       14.33       68.26     47.63 o 
   0  13  15      416.11      449.04     36.25 o 
   1  13  15      828.30      742.34     29.06 o 
   2  13  15      614.41      664.22     27.70 o 
   3  13  15      590.37      547.86     34.00 o 
   4  13  15     1016.88      938.94     64.28 o 
   5  13  15      166.71      211.46     47.99 o 
   6  13  15     1148.01     1105.42     75.55 o 
   7  13  15      130.39      229.65     54.41 o 
   8  13  15       39.33      123.00     53.17 o 
   0  14  15     5104.19     4748.40     90.33 o 
   1  14  15       42.61       64.06     18.23 o 
   2  14  15      540.33      629.75     30.59 o 
   3  14  15      660.02      700.84     37.49 o 
   4  14  15      569.27      612.90     56.25 o 
   5  14  15      178.78       98.06     42.97 o 
   6  14  15       58.96      144.26     44.14 o 
   7  14  15       41.66      168.13     57.03 o 
   8  14  15       73.80      104.47     51.83 o 
   0  15  15       10.33       15.17     27.89 o 
   1  15  15     1000.55     1006.60     37.12 o 
   2  15  15      200.31      236.08     25.73 o 
   3  15  15       32.31       73.87     30.00 o 
   4  15  15      196.49      205.27     39.07 o 
   5  15  15       84.00       99.40     42.73 o 
   6  15  15      616.75      588.93     64.37 o 
   7  15  15      261.38      237.10     62.67 o 
   0  16  15      378.85      373.49     34.36 o 
   1  16  15     1643.77     1416.11     41.67 o 
   2  16  15      148.65      153.09     26.25 o 
   3  16  15      727.37      759.05     50.29 o 
   4  16  15      338.48      391.49     45.04 o 
   5  16  15      261.79      304.89     69.89 o 
   6  16  15        4.22      100.93     52.26 o 
   7  16  15       25.41      130.75     57.14 o 
   0  17  15      581.27      594.87     44.09 o 
   1  17  15       44.86       90.24     19.37 o 
   2  17  15      772.98      745.88     41.43 o 
   3  17  15     1124.06     1058.54     58.59 o 
   4  17  15       19.95      115.44     32.58 o 
   5  17  15      349.43      441.79     55.54 o 
   6  17  15      493.07      408.43     60.16 o 
   7  17  15      523.93      445.78     73.57 o 
   0  18  15      498.97      560.39     41.75 o 
   1  18  15     1435.00     1321.63     46.97 o 
   2  18  15      323.30      306.20     35.81 o 
   3  18  15      785.87      825.67     52.43 o 
   4  18  15      893.69      970.45     58.88 o 
   5  18  15      692.76      669.46     60.19 o 
   6  18  15      243.32      199.17     58.64 o 
   7  18  15       83.94       87.85     55.16 o 
   0  19  15       46.34      111.88     32.94 o 
   1  19  15      320.88      386.53     42.07 o 
   2  19  15      515.27      609.88     47.25 o 
   3  19  15      338.81      439.46     43.72 o 
   4  19  15      283.80      335.06     44.44 o 
   5  19  15      142.26      187.95     59.81 o 
   6  19  15       41.31       62.34     69.24 o 
   7  19  15      102.09      143.35     65.21 o 
   0  20  15       33.24       85.99     27.46 o 
   1  20  15      127.75      193.86     43.76 o 
   2  20  15     1821.70     1606.78     67.14 o 
   3  20  15      212.40      301.90     42.86 o 
   4  20  15       71.93      160.76     33.42 o 
   5  20  15      338.14      224.05     47.81 o 
   6  20  15      602.69      540.13     73.57 o 
   0  21  15      263.12      205.67     35.24 o 
   1  21  15      619.45      683.30     54.18 o 
   2  21  15      152.96      222.26     34.07 o 
   3  21  15      466.09      608.47     64.63 o 
   4  21  15       71.24      138.50     31.27 o 
   5  21  15      414.00      434.63     61.50 o 
   6  21  15      140.22      124.20     54.38 o 
   0  22  15     1101.65      983.29     91.52 o 
   1  22  15      282.47      381.60     62.89 o 
   2  22  15       47.12      168.43     38.24 o 
   3  22  15      323.76      407.76     44.92 o 
   4  22  15      727.52      602.74     51.18 o 
   5  22  15      394.37      433.63     62.10 o 
   6  22  15      373.24      427.28     66.93 o 
   0  23  15       34.64       88.34     31.07 o 
   1  23  15        9.05      117.28     34.56 o 
   2  23  15      365.61      431.95     59.09 o 
   3  23  15       52.95      140.83     38.68 o 
   4  23  15     1098.88     1001.25     65.02 o 
   5  23  15      421.31      475.80     62.10 o 
   0  24  15        7.14       99.77     80.65 o 
   1  24  15       74.65      177.32     31.91 o 
   2  24  15      308.22      408.17     53.92 o 
   3  24  15       78.36      143.50     45.73 o 
   4  24  15        0.92      112.44     50.71 o 
   5  24  15      142.77      183.82     50.23 o 
   0  25  15       80.40      195.72     79.48 o 
   1  25  15       25.70       87.37     36.14 o 
   2  25  15      112.94      167.69     52.80 o 
   3  25  15        3.43      114.88     47.06 o 
   4  25  15     1121.64      835.74     93.48 o 
   5  25  15      141.58      140.48     63.94 o 
   0  26  15      144.43      274.85     87.27 o 
   1  26  15      270.37      318.20     73.71 o 
   2  26  15        6.12      119.88     55.29 o 
   3  26  15       34.47      107.56     46.30 o 
   4  26  15       29.05      213.08     53.08 o 
   0  27  15     3273.36     2643.49    205.56 o 
   1  27  15      179.33      231.35     57.97 o 
   2  27  15     2005.18     1942.41    106.82 o 
   3  27  15      431.91      487.12     65.09 o 
   4  27  15     1101.56      993.43     90.86 o 
   0  28  15      251.93       50.64    151.68 o 
   1  28  15      757.96      881.41    113.86 o 
   2  28  15     1056.66     1080.32     95.28 o 
   3  28  15     1213.48     1239.41    124.74 o 
   0  29  15      373.87      652.32    145.93 o 
   1  29  15      504.63      339.60     80.58 o 
   2  29  15       49.66      267.41     56.15 o 
   0  30  15     1666.34     1273.68    222.08 o 
   1  30  15     1828.86     1727.52    176.44 o 
   0   0  16     5030.00     4450.01    164.20 o 
   1   0  16      447.76      583.29     54.63 o 
   2   0  16      143.28      142.82     40.28 o 
   3   0  16      295.93      273.88     45.95 o 
   4   0  16     9020.91     8327.64    171.68 o 
   5   0  16       22.92       71.70     34.02 o 
   6   0  16      635.28      781.92    104.34 o 
   7   0  16     1175.55     1250.87    169.61 o 
   8   0  16      582.19      884.83     96.12 o 
   9   0  16      271.74      384.36    105.99 o 
   0   1  16        0.37       20.83     35.84 o 
   1   1  16      661.40      738.06     41.97 o 
   2   1  16     2272.47     2347.27     62.16 o 
   3   1  16     2445.44     2379.69     64.03 o 
   4   1  16     1706.73     1699.99     57.45 o 
   5   1  16      170.33      281.04     33.53 o 
   6   1  16     6302.85     5851.42    108.69 o 
   7   1  16      585.48      704.01     73.68 o 
   8   1  16       36.96      308.29     75.48 o 
   9   1  16      108.25      218.60     97.00 o 
   0   2  16     7185.93     7197.77    148.55 o 
   1   2  16     6063.07     6064.48     83.41 o 
   2   2  16      553.36      496.10     37.18 o 
   3   2  16     1709.43     1687.04     55.63 o 
   4   2  16     1015.16     1116.19     49.61 o 
   5   2  16     1027.26      993.81     48.04 o 
   6   2  16     1469.69     1686.99     64.74 o 
   7   2  16      263.31      507.44     55.86 o 
   8   2  16      631.03      868.92     98.79 o 
   9   2  16      522.73      611.69     76.12 o 
   0   3  16      926.51     1062.28     68.13 o 
   1   3  16     3894.27     3985.77     56.45 o 
   2   3  16      771.40      829.61     44.19 o 
   3   3  16     2274.36     2216.71     64.46 o 
   4   3  16      313.56      386.36     35.81 o 
   5   3  16      505.04      679.75     41.66 o 
   6   3  16      546.15      723.50     54.38 o 
   7   3  16      243.42      346.71     54.85 o 
   8   3  16       28.66      203.58     91.48 o 
   9   3  16      451.58      444.90     76.06 o 
   0   4  16     2944.15     2863.06     69.60 o 
   1   4  16      253.22      252.51     22.60 o 
   2   4  16      644.37      728.80     42.08 o 
   3   4  16     2000.80     1874.94     57.84 o 
   4   4  16     2421.94     2281.97     63.87 o 
   5   4  16      770.53      833.45     43.48 o 
   6   4  16      105.61      252.29     35.38 o 
   7   4  16      407.60      473.65     58.06 o 
   8   4  16       54.21      229.95     62.19 o 
   0   5  16      312.18      360.73     46.78 o 
   1   5  16      397.00      439.79     28.11 o 
   2   5  16     1389.87     1430.23     41.15 o 
   3   5  16      333.02      406.48     35.38 o 
   4   5  16      683.08      785.60     42.22 o 
   5   5  16      516.80      693.06     54.51 o 
   6   5  16       31.88      170.95     38.22 o 
   7   5  16       37.85      118.96     29.97 o 
   8   5  16      288.92      378.23     58.86 o 
   0   6  16     2533.75     2712.35     61.45 o 
   1   6  16      827.99      861.30     30.80 o 
   2   6  16      108.14      104.34     24.92 o 
   3   6  16      264.73      326.92     30.70 o 
   4   6  16     3026.09     2773.84     66.05 o 
   5   6  16      598.27      687.96     59.42 o 
   6   6  16      430.93      459.50     52.36 o 
   7   6  16      102.67      202.07     50.53 o 
   8   6  16      709.04      653.86     88.66 o 
   0   7  16       34.48       49.77     21.02 o 
   1   7  16     4196.82     3895.73     56.25 o 
   2   7  16     1153.17     1039.77     38.48 o 
   3   7  16     2033.20     1841.89     53.93 o 
   4   7  16      695.18      717.91     36.91 o 
   5   7  16      343.06      339.90     52.90 o 
   6   7  16      153.90      220.75     39.72 o 
   7   7  16      263.03      350.58     57.02 o 
   8   7  16      271.47      217.07     66.40 o 
   0   8  16     1329.95     1358.75     47.22 o 
   1   8  16     2766.73     2646.70     47.52 o 
   2   8  16      445.15      468.00     32.94 o 
   3   8  16     4229.52     3666.06     72.46 o 
   4   8  16     1809.02     1717.65     57.33 o 
   5   8  16     2302.10     2184.76     88.21 o 
   6   8  16      392.15      453.33     54.20 o 
   7   8  16      286.46      346.76     63.56 o 
   8   8  16      358.08      318.37     73.74 o 
   0   9  16     4074.09     3663.60     74.66 o 
   1   9  16     1624.64     1495.99     37.65 o 
   2   9  16      480.46      445.15     30.78 o 
   3   9  16     4126.99     3681.90     72.65 o 
   4   9  16     1090.89     1198.34     51.10 o 
   5   9  16       88.17      148.21     41.63 o 
   6   9  16      439.26      471.03     54.36 o 
   7   9  16      665.30      684.43     71.89 o 
   8   9  16      451.52      301.34     71.21 o 
   0  10  16     1880.89     1736.64     53.80 o 
   1  10  16     3373.70     3093.26     52.83 o 
   2  10  16     1251.68     1134.88     37.82 o 
   3  10  16     1073.26     1148.31     40.01 o 
   4  10  16     2371.56     2102.19     59.27 o 
   5  10  16      668.26      715.22     61.62 o 
   6  10  16      633.92      725.82     73.80 o 
   7  10  16       58.37      225.38     46.65 o 
   8  10  16       82.19       88.84     50.77 o 
   0  11  16     2780.89     2456.93     64.21 o 
   1  11  16     4353.14     3910.59     60.05 o 
   2  11  16      330.70      381.61     26.15 o 
   3  11  16     4837.19     4419.25     69.31 o 
   4  11  16      346.62      272.12     43.23 o 
   5  11  16      329.48      341.79     46.63 o 
   6  11  16        9.33       89.43     48.88 o 
   7  11  16      835.42      881.76     75.79 o 
   8  11  16       17.88      144.15     51.53 o 
   0  12  16      775.90      859.47     43.68 o 
   1  12  16     4392.40     3949.03     61.14 o 
   2  12  16      869.43      914.31     32.60 o 
   3  12  16     4531.79     3867.14     76.63 o 
   4  12  16      210.96      236.20     41.26 o 
   5  12  16     1973.56     1745.49    108.41 o 
   6  12  16       11.08       41.29     43.49 o 
   7  12  16      202.47      281.78     58.88 o 
   8  12  16      442.40      316.48     64.17 o 
   0  13  16      612.76      538.13     38.70 o 
   1  13  16      237.19      245.48     23.25 o 
   2  13  16     1654.12     1529.78     39.73 o 
   3  13  16     1751.83     1584.03     51.83 o 
   4  13  16      109.99       55.51     42.07 o 
   5  13  16      303.18      306.31     52.55 o 
   6  13  16      219.25      281.62     63.83 o 
   7  13  16      108.45      134.56     58.70 o 
   8  13  16       32.17       95.43     58.73 o 
   0  14  16     7265.15     6441.42    112.48 o 
   1  14  16     1102.44     1031.59     35.99 o 
   2  14  16      170.74      238.81     22.30 o 
   3  14  16      380.99      478.64     32.34 o 
   4  14  16      148.04      140.60     41.65 o 
   5  14  16      709.25      657.44     69.01 o 
   6  14  16      321.90      398.51     79.52 o 
   7  14  16      372.56      323.10     66.21 o 
   0  15  16      296.37      419.33     35.56 o 
   1  15  16      682.20      785.35     34.62 o 
   2  15  16      460.69      572.38     40.55 o 
   3  15  16      221.40      186.38     35.23 o 
   4  15  16      164.53      173.16     43.15 o 
   5  15  16      106.20      164.38     56.58 o 
   6  15  16      473.95      517.57     61.69 o 
   7  15  16      160.83      171.22     62.09 o 
   0  16  16     1925.05     1851.12     60.22 o 
   1  16  16      844.93      891.65     35.56 o 
   2  16  16      350.23      420.55     29.97 o 
   3  16  16     1551.74     1406.77     62.29 o 
   4  16  16      326.72      376.46     50.93 o 
   5  16  16      126.69      175.40     46.14 o 
   6  16  16      125.10      183.74     48.31 o 
   7  16  16      105.89      232.34     58.89 o 
   0  17  16        0.88       63.65     24.38 o 
   1  17  16       72.52      107.14     20.00 o 
   2  17  16     1123.23     1187.26     49.03 o 
   3  17  16      771.51      825.38     53.16 o 
   4  17  16     1105.20     1017.20     76.72 o 
   5  17  16     1098.47     1028.28     75.17 o 
   6  17  16      484.67      485.85     66.37 o 
   7  17  16       79.00      134.47     57.38 o 
   0  18  16      195.68      232.04     35.59 o 
   1  18  16      140.93      172.72     25.94 o 
   2  18  16      332.62      351.12     32.48 o 
   3  18  16      609.75      618.44     49.11 o 
   4  18  16      962.46     1105.48     69.48 o 
   5  18  16      102.12      169.27     43.21 o 
   6  18  16      549.32      546.50     73.40 o 
   7  18  16        4.79       78.92     56.75 o 
   0  19  16      484.92      557.67     61.21 o 
   1  19  16      461.83      475.65     35.34 o 
   2  19  16       36.20       83.49     30.72 o 
   3  19  16       68.45      162.38     33.08 o 
   4  19  16      384.04      469.82     52.13 o 
   5  19  16      346.77      411.44     75.21 o 
   6  19  16      139.42       77.38     52.69 o 
   0  20  16      168.77      185.56     56.05 o 
   1  20  16       86.05      196.58     28.65 o 
   2  20  16      316.85      336.04     40.50 o 
   3  20  16       31.41       59.58     30.86 o 
   4  20  16     1419.08     1299.95     70.65 o 
   5  20  16      215.96      258.03     51.74 o 
   6  20  16      545.80      515.03     71.71 o 
   0  21  16      630.65      552.93     68.93 o 
   1  21  16       32.67      115.74     22.85 o 
   2  21  16      655.65      788.34     60.50 o 
   3  21  16      103.56      186.43     33.02 o 
   4  21  16      315.05      373.61     41.83 o 
   5  21  16        2.65       21.48     43.73 o 
   6  21  16      713.16      737.52     81.79 o 
   0  22  16       35.74      107.28     53.75 o 
   1  22  16       97.79      182.29     46.69 o 
   2  22  16       35.63      142.08     36.08 o 
   3  22  16       16.46      157.02     37.49 o 
   4  22  16      171.73      248.40     39.52 o 
   5  22  16       29.33       37.98     43.44 o 
   6  22  16      222.36      206.37     63.77 o 
   0  23  16       47.92      221.36    110.68 o 
   1  23  16      177.44      195.93     33.68 o 
   2  23  16       35.87      115.78     34.06 o 
   3  23  16        7.52      146.77     42.35 o 
   4  23  16       31.28      196.57     42.17 o 
   5  23  16       28.29      221.68     47.63 o 
   0  24  16       63.85      229.02     88.69 o 
   1  24  16       36.87       88.62     27.77 o 
   2  24  16       83.99      165.93     44.47 o 
   3  24  16      110.79      214.66     46.62 o 
   4  24  16      116.01      278.40     55.31 o 
   5  24  16      235.78      249.15     58.56 o 
   0  25  16       76.64      228.56    169.83 o 
   1  25  16      389.74      314.71     42.93 o 
   2  25  16       69.58      124.40     38.17 o 
   3  25  16       43.12      124.64     47.06 o 
   4  25  16       24.35      169.12     51.41 o 
   0  26  16       76.15      159.92     86.75 o 
   1  26  16       10.16       30.98     44.22 o 
   2  26  16      135.18      221.75     48.40 o 
   3  26  16      351.15      482.49     62.93 o 
   4  26  16       37.10      152.67     73.28 o 
   0  27  16       33.92       12.71    196.68 o 
   1  27  16       22.40      205.99     59.37 o 
   2  27  16        2.27      205.74     53.33 o 
   3  27  16       78.02      140.90     47.19 o 
   0  28  16       58.86       31.21    102.64 o 
   1  28  16      100.15      190.12     93.46 o 
   2  28  16      111.44      270.43     60.65 o 
   3  28  16      734.95      674.30     79.63 o 
   0  29  16      483.90      536.92    217.73 o 
   1  29  16      750.07      740.66    122.68 o 
   2  29  16      597.44      637.56     91.34 o 
   1   0  17       69.74       13.88     36.18 o 
   2   0  17       79.17       75.60     38.71 o 
   3   0  17      574.48      473.67     55.67 o 
   4   0  17      593.98      622.97     63.69 o 
   5   0  17        1.17       27.42     31.14 o 
   6   0  17      753.38      963.76     65.12 o 
   7   0  17      235.83      380.48     68.70 o 
   8   0  17      544.30      604.35    140.80 o 
   0   1  17       36.28       -4.16     36.67 o 
   1   1  17      183.12      190.37     31.43 o 
   2   1  17      165.61      165.17     30.81 o 
   3   1  17       67.98       52.85     26.10 o 
   4   1  17      959.85     1051.69     50.29 o 
   5   1  17      643.04      633.15     42.63 o 
   6   1  17      623.77      712.66     51.70 o 
   7   1  17      119.10      277.31     50.10 o 
   8   1  17      202.66      429.54     53.57 o 
   0   2  17      130.30      147.44     43.22 o 
   1   2  17       12.79       35.94     17.84 o 
   2   2  17       44.67       45.24     26.06 o 
   3   2  17      560.81      494.15     39.47 o 
   4   2  17       86.93      102.28     29.32 o 
   5   2  17       85.86      152.74     28.63 o 
   6   2  17       68.32      241.24     43.11 o 
   7   2  17      207.77      420.06     48.39 o 
   8   2  17      441.27      659.55     83.23 o 
   0   3  17      235.77      189.96     44.52 o 
   1   3  17       61.24       53.41     19.46 o 
   2   3  17        0.57      -12.46     23.39 o 
   3   3  17       39.10       53.01     26.90 o 
   4   3  17        0.21        6.14     22.27 o 
   5   3  17       21.42       66.85     29.14 o 
   6   3  17      524.87      670.31     65.30 o 
   7   3  17       26.04      146.42     30.82 o 
   8   3  17      332.25      313.41     95.35 o 
   0   4  17      591.28      621.21     44.33 o 
   1   4  17      151.70      157.15     23.08 o 
   2   4  17       40.36       36.56     25.56 o 
   3   4  17        0.43      -22.53     22.74 o 
   4   4  17       86.69       64.22     25.65 o 
   5   4  17       35.95       78.69     31.03 o 
   6   4  17      344.19      419.25     45.41 o 
   7   4  17      117.99      162.88     35.70 o 
   8   4  17      475.06      431.70     64.65 o 
   0   5  17        0.36        8.78     18.59 o 
   1   5  17       31.67       49.34     16.52 o 
   2   5  17      380.35      363.90     33.15 o 
   3   5  17      299.97      323.60     34.82 o 
   4   5  17      387.82      368.68     35.68 o 
   5   5  17      144.76      288.61     42.56 o 
   6   5  17      131.21      200.14     31.35 o 
   7   5  17      103.76      185.30     34.30 o 
   8   5  17      113.42      122.68     63.36 o 
   0   6  17      876.04      942.09     39.87 o 
   1   6  17      195.43      205.70     21.93 o 
   2   6  17       25.73        1.63     21.80 o 
   3   6  17      352.74      344.40     33.17 o 
   4   6  17      409.26      524.88     35.07 o 
   5   6  17        8.59       17.55     27.74 o 
   6   6  17      355.04      497.70     52.63 o 
   7   6  17       56.62      183.52     34.20 o 
   8   6  17       88.59      130.68     61.60 o 
   0   7  17      138.48      228.00     25.33 o 
   1   7  17       80.27      115.94     16.62 o 
   2   7  17      565.03      642.29     32.38 o 
   3   7  17      684.92      625.51     38.99 o 
   4   7  17      124.80      198.72     27.41 o 
   5   7  17      592.72      568.57     48.17 o 
   6   7  17      158.79      247.69     43.56 o 
   7   7  17      135.46      151.83     37.82 o 
   8   7  17       28.67       26.27     41.59 o 
   0   8  17      875.35      889.85     40.27 o 
   1   8  17      467.45      569.66     33.05 o 
   2   8  17     1778.00     1561.23     42.54 o 
   3   8  17     3191.40     2886.49     66.70 o 
   4   8  17      743.29      715.97     42.09 o 
   5   8  17      229.28      334.35     41.03 o 
   6   8  17      173.61      189.25     46.22 o 
   7   8  17       32.17       80.11     39.15 o 
   8   8  17      114.22      172.06     53.59 o 
   0   9  17      181.95      280.76     38.03 o 
   1   9  17     4416.61     3992.91     60.01 o 
   2   9  17      120.08      133.27     20.35 o 
   3   9  17     2063.87     1865.66     54.16 o 
   4   9  17      557.82      672.15     53.95 o 
   5   9  17      531.83      626.52     59.38 o 
   6   9  17      152.87      173.54     41.03 o 
   7   9  17       55.14      197.60     50.04 o 
   8   9  17       70.76       99.97     46.08 o 
   0  10  17     2006.09     1841.31     56.08 o 
   1  10  17     3780.68     3494.96     56.81 o 
   2  10  17     2078.83     1900.38     46.66 o 
   3  10  17     8445.91     7180.86    109.02 o 
   4  10  17      424.06      392.45     40.02 o 
   5  10  17      674.48      781.52     63.44 o 
   6  10  17      200.31      306.22     57.67 o 
   7  10  17       42.31      123.10     54.40 o 
   8  10  17       13.36       50.53     45.67 o 
   0  11  17     1006.65     1100.26     47.19 o 
   1  11  17     1098.59     1135.24     36.36 o 
   2  11  17      563.22      734.48     32.78 o 
   3  11  17       27.36       41.16     24.24 o 
   4  11  17     1689.77     1643.31     63.22 o 
   5  11  17      221.95      214.37     43.82 o 
   6  11  17       31.09      141.78     41.48 o 
   7  11  17      360.33      417.14     63.18 o 
   8  11  17      137.74      172.66     53.78 o 
   0  12  17     1402.63     1189.41     49.01 o 
   1  12  17      292.56      208.63     23.94 o 
   2  12  17       20.17       45.01     21.49 o 
   3  12  17      885.38     1011.64     49.75 o 
   4  12  17       27.45      101.93     36.26 o 
   5  12  17      218.19      246.93     51.44 o 
   6  12  17      148.53      167.08     57.67 o 
   7  12  17       20.05       94.86     50.49 o 
   8  12  17       16.71       18.06     49.30 o 
   0  13  17     1396.23     1295.43     51.09 o 
   1  13  17      509.64      535.30     28.39 o 
   2  13  17     1266.56     1161.11     38.25 o 
   3  13  17      111.92      127.17     30.50 o 
   4  13  17      577.67      555.06     59.12 o 
   5  13  17      634.26      670.15     69.89 o 
   6  13  17      233.05      271.52     49.56 o 
   7  13  17      132.92      134.03     65.38 o 
   0  14  17     5834.00     5247.63     97.93 o 
   1  14  17      340.62      419.31     29.21 o 
   2  14  17      403.40      484.46     30.50 o 
   3  14  17     1277.49     1261.53     48.27 o 
   4  14  17      147.80      181.18     49.99 o 
   5  14  17      448.91      461.62     58.40 o 
   6  14  17       15.18      141.32     44.29 o 
   7  14  17      297.46      363.22     67.21 o 
   0  15  17       87.65       90.30     25.28 o 
   1  15  17      928.33      928.58     37.36 o 
   2  15  17      683.54      751.83     44.27 o 
   3  15  17      162.22      253.84     29.20 o 
   4  15  17      476.28      439.37     51.07 o 
   5  15  17      343.88      301.18     52.02 o 
   6  15  17      182.36      190.30     43.07 o 
   7  15  17      187.70      155.63     67.14 o 
   0  16  17       40.79       49.80     22.62 o 
   1  16  17      901.15      905.27     36.09 o 
   2  16  17     1113.80     1109.80     45.04 o 
   3  16  17      662.77      640.78     46.32 o 
   4  16  17      521.24      490.03     54.41 o 
   5  16  17       71.71      179.00     43.97 o 
   6  16  17      293.65      202.97     61.99 o 
   7  16  17       40.00       71.46     77.68 o 
   0  17  17      691.76      704.37     54.54 o 
   1  17  17       72.16      129.66     27.49 o 
   2  17  17     1645.23     1479.77     54.00 o 
   3  17  17      210.29      338.14     39.85 o 
   4  17  17        7.57       53.84     35.74 o 
   5  17  17      234.98      373.66     77.66 o 
   6  17  17      265.49      246.49     62.33 o 
   7  17  17      114.04      175.61     57.08 o 
   0  18  17       19.00       75.07     32.99 o 
   1  18  17      337.31      458.08     38.47 o 
   2  18  17      315.82      359.65     35.57 o 
   3  18  17      171.09      220.22     35.47 o 
   4  18  17       11.84       61.01     40.47 o 
   5  18  17      114.77      265.15     48.08 o 
   6  18  17      168.38      281.98     66.43 o 
   7  18  17      222.91      169.86     77.22 o 
   0  19  17      415.87      663.52     66.21 o 
   1  19  17       22.78      128.61     27.34 o 
   2  19  17      154.29      356.97     51.98 o 
   3  19  17       55.11      150.02     33.40 o 
   4  19  17      163.23      196.54     42.10 o 
   5  19  17      669.71      810.90     79.01 o 
   6  19  17      540.19      549.65     71.33 o 
   0  20  17        2.05      101.24     71.86 o 
   1  20  17      431.03      460.56     61.86 o 
   2  20  17      345.58      441.33     43.40 o 
   3  20  17      115.38      135.94     31.34 o 
   4  20  17      207.71      286.16     44.68 o 
   5  20  17       15.06       87.24     47.52 o 
   6  20  17      263.10      352.32     64.36 o 
   0  21  17        6.43      123.45    137.17 o 
   1  21  17      146.03      214.11     40.39 o 
   2  21  17      337.86      427.62     73.92 o 
   3  21  17      371.71      362.97     75.75 o 
   4  21  17      141.99      143.03     44.14 o 
   5  21  17       73.28       77.95     47.76 o 
   6  21  17      125.62      240.33     96.41 o 
   0  22  17      902.04      674.49    115.75 o 
   1  22  17       99.32      191.65     32.46 o 
   2  22  17       62.80      174.32     35.79 o 
   3  22  17       34.30      146.37     53.68 o 
   4  22  17      365.05      395.87     55.88 o 
   5  22  17       92.72      134.28     47.33 o 
   0  23  17      474.11      483.66    111.80 o 
   1  23  17      206.20      198.87     49.61 o 
   2  23  17      149.32      236.53     52.04 o 
   3  23  17       32.37      113.27     37.43 o 
   4  23  17        3.21       47.21     55.81 o 
   5  23  17       52.39      142.86     44.19 o 
   0  24  17      156.14      224.82     52.73 o 
   1  24  17       78.80      220.41     58.31 o 
   2  24  17       96.58      201.98     49.98 o 
   3  24  17      241.61      305.44     53.32 o 
   4  24  17       54.04      154.71     56.80 o 
   5  24  17       42.79      -14.16     68.95 o 
   0  25  17      893.78      857.95    166.93 o 
   1  25  17      335.00      398.84     86.26 o 
   2  25  17      196.75      294.78     55.30 o 
   3  25  17      340.04      344.95     58.54 o 
   4  25  17      361.23      288.15     67.38 o 
   0  26  17     1147.63     1336.73    156.32 o 
   1  26  17      323.75      198.82     55.91 o 
   2  26  17       93.61      174.53     44.17 o 
   3  26  17      207.49      297.46     55.06 o 
   4  26  17      250.01      264.27     67.59 o 
   0  27  17       68.26      123.86    101.47 o 
   1  27  17      135.88      174.84     56.49 o 
   2  27  17      471.32      486.00     70.14 o 
   3  27  17       40.22      185.70     47.24 o 
   0  28  17       83.76       79.20    245.31 o 
   1  28  17      173.75      268.81     89.07 o 
   2  28  17     1411.62     1327.56    124.05 o 
   0  29  17        1.23       12.84    154.59 o 
   1  29  17     3660.84     3423.61    196.37 o 
   0   0  18       54.09       57.85     54.22 o 
   1   0  18       86.92      170.42     46.32 o 
   2   0  18      243.82      289.67     49.64 o 
   3   0  18     6585.91     6309.71    149.70 o 
   4   0  18       77.76       60.42     40.91 o 
   5   0  18      372.18      468.32     57.87 o 
   6   0  18      176.37      230.90     37.38 o 
   7   0  18      573.34      885.23     78.20 o 
   8   0  18       11.38      -78.38     94.35 o 
   0   1  18      897.87      889.61     67.82 o 
   1   1  18     1164.30     1243.05     52.48 o 
   2   1  18      348.97      407.57     37.95 o 
   3   1  18     4808.26     4582.63     90.08 o 
   4   1  18      287.68      309.69     37.27 o 
   5   1  18      403.76      468.72     40.61 o 
   6   1  18     1696.52     1638.96     65.32 o 
   7   1  18      231.83      417.61     51.34 o 
   8   1  18      631.96      916.64     74.22 o 
   0   2  18     3791.55     3671.35    113.34 o 
   1   2  18      954.69     1070.98     51.75 o 
   2   2  18      815.04      862.12     47.81 o 
   3   2  18     5032.71     4658.67     91.09 o 
   4   2  18      352.61      400.16     38.29 o 
   5   2  18       81.78      123.69     24.38 o 
   6   2  18     1822.80     1761.83     67.42 o 
   7   2  18       10.55      206.97     71.36 o 
   8   2  18      325.61      369.69     84.72 o 
   0   3  18     1304.42     1239.29     75.70 o 
   1   3  18      515.09      589.94     42.72 o 
   2   3  18      524.96      503.70     40.88 o 
   3   3  18     2095.22     1961.41     62.68 o 
   4   3  18     1726.55     1569.61     57.58 o 
   5   3  18      197.69      284.34     32.77 o 
   6   3  18     1423.76     1458.02     83.51 o 
   7   3  18      413.04      391.11     49.88 o 
   8   3  18      775.18      938.87     94.76 o 
   0   4  18      691.88      670.26     38.47 o 
   1   4  18     3077.20     2745.37     62.06 o 
   2   4  18      164.02      179.74     31.62 o 
   3   4  18      618.76      647.25     43.68 o 
   4   4  18      410.64      485.03     40.03 o 
   5   4  18      404.82      536.41     38.35 o 
   6   4  18     3610.34     3333.13     93.27 o 
   7   4  18      128.89      264.54     47.60 o 
   8   4  18      126.49      204.50     52.02 o 
   0   5  18      679.80      709.46     35.91 o 
   1   5  18     1624.03     1469.89     44.83 o 
   2   5  18      266.92      303.89     33.02 o 
   3   5  18       97.96      106.59     29.11 o 
   4   5  18     1508.91     1496.89     55.21 o 
   5   5  18      299.05      438.62     47.66 o 
   6   5  18      293.09      338.17     39.87 o 
   7   5  18      140.60      212.11     38.12 o 
   8   5  18      267.92      235.84     62.63 o 
   0   6  18      761.25      918.63     39.67 o 
   1   6  18     1259.22     1284.06     37.84 o 
   2   6  18      259.62      220.38     30.21 o 
   3   6  18      794.71      795.08     43.09 o 
   4   6  18       15.83      100.08     21.99 o 
   5   6  18      947.52      996.83     83.84 o 
   6   6  18     1722.08     1655.51     81.75 o 
   7   6  18       22.55       74.60     33.26 o 
   8   6  18      187.12      240.35     94.28 o 
   0   7  18     1174.96     1236.91     45.33 o 
   1   7  18     2240.07     2086.85     43.20 o 
   2   7  18      212.78      214.66     30.79 o 
   3   7  18     3073.39     2509.47     64.77 o 
   4   7  18      827.14      865.51     40.97 o 
   5   7  18      722.70      812.95     67.91 o 
   6   7  18      278.50      262.15     44.86 o 
   7   7  18      157.76      220.19     41.22 o 
   8   7  18        4.16       69.13     55.36 o 
   0   8  18      166.54      176.73     27.19 o 
   1   8  18     7869.78     7115.62     81.68 o 
   2   8  18     1760.81     1682.50     51.31 o 
   3   8  18     1897.72     1626.43     52.98 o 
   4   8  18     1301.42     1309.46     54.90 o 
   5   8  18      196.66      237.55     46.62 o 
   6   8  18      153.43      221.78     45.22 o 
   7   8  18       50.77      113.53     45.27 o 
   8   8  18        2.91       90.81     43.90 o 
   0   9  18     8520.83     7948.80    117.64 o 
   1   9  18    11621.32    10656.70    104.86 o 
   2   9  18     3613.84     3017.32     58.01 o 
   3   9  18      390.03      443.22     33.75 o 
   4   9  18     1512.93     1458.75     55.85 o 
   5   9  18      732.75      727.37     63.52 o 
   6   9  18      597.48      501.17     56.05 o 
   7   9  18      239.66      228.11     55.90 o 
   8   9  18        6.15      114.87     46.17 o 
   0  10  18     1595.32     1456.55     56.92 o 
   1  10  18     9156.37     8156.03     90.57 o 
   2  10  18      494.21      550.71     34.44 o 
   3  10  18      440.94      377.52     29.95 o 
   4  10  18      172.78      222.13     38.69 o 
   5  10  18      697.12      740.50     64.32 o 
   6  10  18      599.60      682.46     72.52 o 
   7  10  18      297.97      348.40     62.73 o 
   8  10  18      248.19      250.95     58.31 o 
   0  11  18    23017.95    20239.62    218.00 o 
   1  11  18     1212.32     1271.12     38.02 o 
   2  11  18      474.27      504.89     29.42 o 
   3  11  18      772.95      748.47     40.05 o 
   4  11  18     2199.09     2047.49     69.18 o 
   5  11  18      854.34      937.61     63.14 o 
   6  11  18      117.51      159.66     47.28 o 
   7  11  18      204.70      201.78     78.55 o 
   8  11  18       99.22      109.05     53.83 o 
   0  12  18     1613.33     1398.37     60.95 o 
   1  12  18     1081.50     1177.12     37.82 o 
   2  12  18      467.68      484.05     28.63 o 
   3  12  18     1283.48     1266.64     53.43 o 
   4  12  18       59.47       66.01     44.31 o 
   5  12  18      315.92      379.80     54.87 o 
   6  12  18      547.67      596.51     64.41 o 
   7  12  18      177.54      144.72     53.49 o 
   0  13  18     3262.90     2997.62     82.01 o 
   1  13  18      712.47      742.82     32.20 o 
   2  13  18      373.31      482.38     30.09 o 
   3  13  18     1125.44     1108.05     51.53 o 
   4  13  18      261.68      283.23     44.07 o 
   5  13  18      366.10      287.52     53.28 o 
   6  13  18        0.40       67.30     39.56 o 
   7  13  18      112.73      148.05     55.83 o 
   0  14  18     1218.38     1176.10     57.25 o 
   1  14  18      481.80      516.24     28.68 o 
   2  14  18     1403.80     1444.59     45.91 o 
   3  14  18     2198.57     1931.37     62.66 o 
   4  14  18      135.20      212.69     46.07 o 
   5  14  18      232.32      169.12     45.66 o 
   6  14  18       76.33      179.58     45.11 o 
   7  14  18      107.50      198.22     58.53 o 
   0  15  18      827.97      838.15     52.13 o 
   1  15  18      115.05      139.69     25.00 o 
   2  15  18      925.04      808.10     40.11 o 
   3  15  18     1396.98     1260.38     57.64 o 
   4  15  18      267.53      310.81     47.42 o 
   5  15  18       32.21      120.83     43.74 o 
   6  15  18      127.92      100.86     53.12 o 
   7  15  18       31.33       78.71     55.12 o 
   0  16  18       18.39       67.18     36.46 o 
   1  16  18      223.74      254.90     26.34 o 
   2  16  18     1664.17     1652.60     52.55 o 
   3  16  18      185.41      212.21     41.25 o 
   4  16  18      149.71      161.78     40.55 o 
   5  16  18       10.34      163.75     42.52 o 
   6  16  18      120.21      187.27     59.50 o 
   7  16  18       98.20      198.64     56.94 o 
   0  17  18     1838.18     1737.82     74.28 o 
   1  17  18       17.95      108.02     26.30 o 
   2  17  18      164.54      173.25     29.10 o 
   3  17  18      581.64      550.23     52.77 o 
   4  17  18      343.23      360.55     49.52 o 
   5  17  18      238.57      327.52     52.04 o 
   6  17  18       18.13       84.14     56.09 o 
   7  17  18       95.55      105.39     72.17 o 
   0  18  18     1000.38     1066.23     67.12 o 
   1  18  18      438.99      492.23     34.96 o 
   2  18  18     1082.55     1006.14     47.59 o 
   3  18  18      263.79      331.91     38.31 o 
   4  18  18       20.14       75.58     53.08 o 
   5  18  18      255.39      262.98     51.67 o 
   6  18  18       82.16       71.05     53.22 o 
   0  19  18      502.76      496.72     57.07 o 
   1  19  18      510.81      448.80     35.59 o 
   2  19  18      404.49      552.38     46.56 o 
   3  19  18      189.74      237.32     34.36 o 
   4  19  18      179.28      217.02     44.82 o 
   5  19  18       37.48       32.35     59.50 o 
   6  19  18      265.25      225.47     60.04 o 
   0  20  18       58.96      107.33     49.00 o 
   1  20  18      111.77      165.32     34.50 o 
   2  20  18      208.15      341.55     39.63 o 
   3  20  18      304.58      266.54     36.76 o 
   4  20  18      113.47      131.33     38.12 o 
   5  20  18      212.58      224.11     56.70 o 
   6  20  18      201.12      156.56     77.25 o 
   0  21  18       33.39      204.21     87.69 o 
   1  21  18      155.82      258.55     31.36 o 
   2  21  18      375.29      401.44     64.06 o 
   3  21  18      166.95      185.59     31.85 o 
   4  21  18      237.70      251.88     47.57 o 
   5  21  18       58.56       62.21     49.51 o 
   0  22  18      525.18      372.87     57.07 o 
   1  22  18       87.39      237.27     48.84 o 
   2  22  18       24.05      220.52     50.51 o 
   3  22  18       19.90      155.37     31.75 o 
   4  22  18      176.77      186.78     51.73 o 
   5  22  18      297.63      250.26     54.55 o 
   0  23  18       76.25      291.92     50.60 o 
   1  23  18       98.32      242.46     41.80 o 
   2  23  18       17.45      113.02     36.38 o 
   3  23  18       61.88       96.80     38.62 o 
   4  23  18      147.50      221.46     64.81 o 
   5  23  18      368.32      265.55     74.42 o 
   0  24  18       40.81       61.50     83.60 o 
   1  24  18       83.40      239.51     42.09 o 
   2  24  18      115.29      250.53     59.74 o 
   3  24  18      374.21      408.68     57.44 o 
   4  24  18       88.51      217.53     67.59 o 
   0  25  18       26.16      195.01    150.96 o 
   1  25  18       93.24      155.73     72.97 o 
   2  25  18      176.95      314.56     56.26 o 
   3  25  18      164.52      217.23     47.41 o 
   4  25  18       66.48      107.74     56.70 o 
   0  26  18       51.12      151.77     91.51 o 
   1  26  18      106.40      163.16    112.30 o 
   2  26  18      469.05      455.72     54.38 o 
   3  26  18       63.11      112.70     42.32 o 
   0  27  18       60.41      104.51     82.97 o 
   1  27  18      588.69      478.20    105.15 o 
   2  27  18       94.63      126.52     56.04 o 
   3  27  18      141.62      248.34     52.15 o 
   0  28  18      560.24      848.57    136.09 o 
   1  28  18     1214.40     1138.29    128.67 o 
   2  28  18      924.80      903.84     99.16 o 
   1   0  19       50.40       39.65     41.67 o 
   2   0  19       33.48       52.19     39.57 o 
   3   0  19     1137.33     1048.29     76.64 o 
   4   0  19      290.46      169.14     48.10 o 
   5   0  19     1100.16     1079.53     74.45 o 
   6   0  19      409.74      483.96     97.21 o 
   7   0  19      155.77      296.65     56.92 o 
   8   0  19      256.79      275.48     87.82 o 
   0   1  19       43.80       52.05     41.88 o 
   1   1  19      591.62      535.65     43.34 o 
   2   1  19       24.93       24.21     28.93 o 
   3   1  19      370.05      332.33     38.10 o 
   4   1  19      369.36      335.51     37.84 o 
   5   1  19      265.79      247.53     33.38 o 
   6   1  19      753.47      894.69     63.71 o 
   7   1  19      143.36      270.50     54.31 o 
   8   1  19      994.32      979.08     75.68 o 
   0   2  19       24.17       63.14     44.30 o 
   1   2  19       45.65       13.64     28.18 o 
   2   2  19       46.14       20.20     28.55 o 
   3   2  19      233.73      271.14     36.05 o 
   4   2  19      231.64      232.06     34.63 o 
   5   2  19      366.80      360.01     36.73 o 
   6   2  19       11.20      201.58     29.63 o 
   7   2  19      539.99      486.36     66.63 o 
   8   2  19      480.04      567.94     93.02 o 
   0   3  19        1.33      -15.92     42.53 o 
   1   3  19      392.96      442.01     41.18 o 
   2   3  19      144.98      140.15     31.92 o 
   3   3  19      119.50       98.77     31.15 o 
   4   3  19      101.53       77.90     28.30 o 
   5   3  19      415.29      389.60     37.57 o 
   6   3  19      168.20      235.83     36.87 o 
   7   3  19      234.31      534.36     76.84 o 
   8   3  19       10.45      129.11     47.25 o 
   0   4  19       10.88       -6.09     21.50 o 
   1   4  19      206.49      224.46     35.05 o 
   2   4  19       27.29       17.77     26.72 o 
   3   4  19       65.00       65.13     28.76 o 
   4   4  19       42.10       76.20     26.92 o 
   5   4  19       77.08      118.41     28.80 o 
   6   4  19      302.09      281.26     37.27 o 
   7   4  19        9.96       75.40     34.24 o 
   8   4  19       72.40      156.12     70.04 o 
   0   5  19      424.89      378.29     32.68 o 
   1   5  19       20.89       29.16     23.00 o 
   2   5  19      363.58      382.83     35.99 o 
   3   5  19      335.03      378.66     38.13 o 
   4   5  19       48.07      100.73     26.53 o 
   5   5  19       89.94      207.41     48.35 o 
   6   5  19      145.25      188.41     32.72 o 
   7   5  19       67.68      176.78     35.02 o 
   8   5  19      103.06      174.52     75.30 o 
   0   6  19      117.40       90.83     29.57 o 
   1   6  19       16.33      -13.33     21.86 o 
   2   6  19      438.96      438.20     37.39 o 
   3   6  19      718.06      590.35     40.59 o 
   4   6  19      103.28      180.94     31.99 o 
   5   6  19      242.41      263.13     33.92 o 
   6   6  19       55.99      122.00     33.86 o 
   7   6  19       75.51      126.41     41.07 o 
   8   6  19      281.12      279.23     76.26 o 
   0   7  19       19.58       33.07     28.42 o 
   1   7  19      809.91      909.87     34.12 o 
   2   7  19     1020.35      941.71     46.05 o 
   3   7  19     1352.13     1245.64     49.99 o 
   4   7  19      144.69      214.88     27.66 o 
   5   7  19       26.11      132.63     36.09 o 
   6   7  19      256.43      239.37     42.45 o 
   7   7  19       15.99       69.50     37.78 o 
   8   7  19      101.66      225.88     78.15 o 
   0   8  19      446.45      535.35     42.30 o 
   1   8  19     2398.03     2214.47     49.91 o 
   2   8  19      229.82      244.84     29.24 o 
   3   8  19     2372.54     1992.70     58.81 o 
   4   8  19      262.80      301.85     43.14 o 
   5   8  19       14.72       93.34     31.69 o 
   6   8  19      302.75      297.97     45.98 o 
   7   8  19        1.66       52.38     70.27 o 
   8   8  19      130.53      219.48     62.24 o 
   0   9  19    14741.38    12718.53    175.69 o 
   1   9  19     2580.59     2421.47     52.59 o 
   2   9  19     2301.85     1997.76     53.43 o 
   3   9  19     2640.80     2547.12     62.49 o 
   4   9  19      513.80      725.06     45.40 o 
   5   9  19      187.51      279.33     47.90 o 
   6   9  19      879.55      845.08     67.62 o 
   7   9  19      211.45      183.88     54.43 o 
   8   9  19      142.65      121.25     50.04 o 
   0  10  19     3779.30     3300.26     85.39 o 
   1  10  19     1188.18     1198.97     40.43 o 
   2  10  19      338.05      377.48     30.64 o 
   3  10  19     1632.74     1535.94     50.18 o 
   4  10  19      659.89      747.02     48.99 o 
   5  10  19       85.22      107.45     46.52 o 
   6  10  19      664.20      548.57     66.13 o 
   7  10  19       29.20       24.14     65.28 o 
   8  10  19       98.41      143.70     60.15 o 
   0  11  19       43.37      119.39     29.83 o 
   1  11  19     3765.39     3175.40     60.67 o 
   2  11  19      104.12      148.32     23.98 o 
   3  11  19     1753.41     1596.07     55.23 o 
   4  11  19       84.54      139.74     46.40 o 
   5  11  19      264.04      316.36     45.88 o 
   6  11  19       35.72      165.66     43.85 o 
   7  11  19        1.88       31.08     55.37 o 
   0  12  19       30.48       66.63     35.68 o 
   1  12  19      568.68      610.81     32.55 o 
   2  12  19     1030.14     1023.38     37.40 o 
   3  12  19      604.04      614.45     42.50 o 
   4  12  19      223.29      239.88     43.67 o 
   5  12  19      234.33      246.33     57.99 o 
   6  12  19       69.67      129.89     49.01 o 
   7  12  19       51.87      111.61     51.04 o 
   0  13  19      297.08      283.49     41.63 o 
   1  13  19      183.44      230.74     30.02 o 
   2  13  19      132.00      174.41     22.27 o 
   3  13  19      761.56      753.32     45.69 o 
   4  13  19      654.82      694.04     57.07 o 
   5  13  19      200.01      266.34     49.38 o 
   6  13  19      409.45      442.80     69.80 o 
   7  13  19       51.85       72.71     50.84 o 
   0  14  19       37.98       83.01     29.39 o 
   1  14  19      484.14      570.91     31.64 o 
   2  14  19     1617.54     1413.21     45.30 o 
   3  14  19      436.61      483.48     41.81 o 
   4  14  19      258.96      296.54     51.62 o 
   5  14  19       65.00      142.75     45.87 o 
   6  14  19      486.93      317.20     61.54 o 
   7  14  19       39.38       81.66     53.26 o 
   0  15  19      468.24      542.84     45.09 o 
   1  15  19      140.92      192.88     26.95 o 
   2  15  19      163.78      193.28     29.93 o 
   3  15  19      305.15      250.86     34.51 o 
   4  15  19      286.74      397.72     53.09 o 
   5  15  19       13.89      100.03     37.53 o 
   6  15  19       84.34      131.11     55.44 o 
   7  15  19       79.24       73.62     53.37 o 
   0  16  19     2198.91     1964.55     70.10 o 
   1  16  19      435.55      542.29     32.16 o 
   2  16  19      915.31      969.65     42.63 o 
   3  16  19      224.81      278.22     41.93 o 
   4  16  19       28.48       55.15     35.89 o 
   5  16  19       13.61      110.31     48.90 o 
   6  16  19       95.63      153.98     58.56 o 
   7  16  19       81.88       78.52     70.86 o 
   0  17  19      598.49      649.76     76.88 o 
   1  17  19      259.32      279.39     27.40 o 
   2  17  19       77.48      115.52     33.02 o 
   3  17  19      211.33      216.99     40.29 o 
   4  17  19       72.12      113.43     36.68 o 
   5  17  19       23.64       49.96     39.99 o 
   6  17  19      301.40      383.09    100.82 o 
   0  18  19       11.91      121.50     31.85 o 
   1  18  19      559.19      643.00     55.96 o 
   2  18  19      432.95      514.09     34.78 o 
   3  18  19       81.88      147.25     35.55 o 
   4  18  19      499.00      526.84     53.55 o 
   5  18  19      352.12      387.24     64.70 o 
   6  18  19      119.62      186.34     58.84 o 
   0  19  19      307.96      441.26     50.66 o 
   1  19  19       72.74      201.56     30.72 o 
   2  19  19      510.76      691.08     44.79 o 
   3  19  19       20.20      118.79     33.57 o 
   4  19  19      666.43      734.34     63.60 o 
   5  19  19      304.34      429.90     65.39 o 
   6  19  19      209.16      334.13     66.94 o 
   0  20  19        3.60      222.52     51.56 o 
   1  20  19      186.86      285.75     29.99 o 
   2  20  19      122.00      254.02     32.47 o 
   3  20  19      347.72      352.87     43.16 o 
   4  20  19      486.44      416.59     62.05 o 
   5  20  19      272.45      227.62     57.73 o 
   6  20  19      244.78      288.13     71.55 o 
   0  21  19       10.67      200.64     40.79 o 
   1  21  19       12.48      166.78     39.35 o 
   2  21  19      455.98      474.93     59.90 o 
   3  21  19       22.02      120.48     36.35 o 
   4  21  19      604.20      498.75     60.74 o 
   5  21  19       14.42      188.40     52.69 o 
   0  22  19      721.95      786.49    109.54 o 
   1  22  19      210.25      258.27     39.76 o 
   2  22  19      106.39      226.93     42.52 o 
   3  22  19        4.68      181.11     39.36 o 
   4  22  19      449.97      360.92     63.42 o 
   5  22  19        8.58       17.57     51.82 o 
   0  23  19      846.06      623.85     74.10 o 
   1  23  19      620.39      645.94     69.82 o 
   2  23  19      315.98      396.22     49.10 o 
   3  23  19       51.81      172.65     40.46 o 
   4  23  19      528.04      480.81     64.62 o 
   0  24  19      307.36      319.25     50.27 o 
   1  24  19       54.03      276.92     48.78 o 
   2  24  19       25.45       74.24     49.19 o 
   3  24  19       46.76       82.49     50.08 o 
   4  24  19      430.67      600.26     67.74 o 
   0  25  19      438.60      467.29    109.22 o 
   1  25  19      338.23      347.98     62.43 o 
   2  25  19        8.67      149.96     44.92 o 
   3  25  19      366.25      304.73     60.95 o 
   4  25  19       97.32       53.76     85.18 o 
   0  26  19      136.56      313.08     94.60 o 
   1  26  19      476.49      527.16    114.39 o 
   2  26  19       73.24      177.93     74.55 o 
   3  26  19       23.14       74.18     56.59 o 
   0  27  19     1594.18     1391.07    227.16 o 
   1  27  19     2039.23     1643.12    111.88 o 
   2  27  19      803.61      679.20     83.34 o 
   0  28  19      323.27      552.48    109.43 o 
   1  28  19      583.27      781.47    152.03 o 
   0   0  20     5811.26     5539.34    208.44 o 
   1   0  20        5.38      -14.92     42.42 o 
   2   0  20      389.19      406.52     57.75 o 
   3   0  20      696.04      757.46     70.54 o 
   4   0  20     2082.42     1958.89     98.05 o 
   5   0  20     1851.63     1786.27     89.83 o 
   6   0  20      101.16      234.40     36.05 o 
   7   0  20      230.77      399.98     67.25 o 
   8   0  20      206.14      185.80    140.80 o 
   0   1  20      133.64      120.73     46.78 o 
   1   1  20       41.60       89.72     32.69 o 
   2   1  20       46.99       60.08     30.81 o 
   3   1  20       71.87       45.64     29.63 o 
   4   1  20      846.15      953.16     53.89 o 
   5   1  20      296.90      323.58     37.30 o 
   6   1  20     1712.89     1899.34     70.12 o 
   7   1  20      116.29      192.50     43.78 o 
   8   1  20      233.77      446.13     63.69 o 
   0   2  20       28.51       17.42     41.73 o 
   1   2  20      592.09      738.92     48.50 o 
   2   2  20      101.72       76.66     31.94 o 
   3   2  20      149.88      113.02     31.78 o 
   4   2  20       91.32      158.41     32.97 o 
   5   2  20      580.44      636.01     46.42 o 
   6   2  20       17.96      121.29     25.58 o 
   7   2  20       54.46      199.92     57.82 o 
   8   2  20      126.12      257.22     82.55 o 
   0   3  20       16.65       30.19     43.19 o 
   1   3  20      925.62      972.10     52.66 o 
   2   3  20     1538.92     1498.25     59.74 o 
   3   3  20      352.07      377.24     40.39 o 
   4   3  20       40.59       52.92     27.09 o 
   5   3  20      446.60      557.41     54.45 o 
   6   3  20      289.65      442.61     41.90 o 
   7   3  20      380.50      617.47     65.65 o 
   8   3  20      120.34      142.15     59.67 o 
   0   4  20      179.69      261.49     36.18 o 
   1   4  20     1055.50     1134.94     56.98 o 
   2   4  20      172.82      177.00     35.21 o 
   3   4  20      539.89      528.74     43.55 o 
   4   4  20      799.88      771.79     47.14 o 
   5   4  20      498.61      568.20     38.76 o 
   6   4  20       53.21      161.13     34.20 o 
   7   4  20       63.63      208.70     38.71 o 
   8   4  20      351.72      316.25     72.59 o 
   0   5  20       77.89       89.63     27.30 o 
   1   5  20       29.14       -7.13     22.80 o 
   2   5  20      483.86      574.10     41.50 o 
   3   5  20      117.62      142.52     29.83 o 
   4   5  20      474.71      604.15     40.21 o 
   5   5  20       21.41       97.00     32.84 o 
   6   5  20      225.46      299.76     39.81 o 
   7   5  20      440.10      500.58     60.20 o 
   8   5  20      127.00      239.04     70.79 o 
   0   6  20      552.31      670.01     49.48 o 
   1   6  20      479.16      512.36     34.09 o 
   2   6  20      798.03      771.47     44.27 o 
   3   6  20       73.46      114.44     26.87 o 
   4   6  20     3511.77     3056.20     74.68 o 
   5   6  20      823.98      975.92     76.17 o 
   6   6  20      144.51      203.97     45.76 o 
   7   6  20      115.45      176.75     46.47 o 
   8   6  20      123.78      246.78     72.02 o 
   0   7  20     1209.96     1082.09     51.33 o 
   1   7  20     1168.27     1053.11     44.37 o 
   2   7  20        7.51       -5.64     24.83 o 
   3   7  20      565.80      628.28     41.57 o 
   4   7  20      201.63      333.06     32.19 o 
   5   7  20     1900.78     1844.10     64.93 o 
   6   7  20      159.61      199.45     43.64 o 
   7   7  20       54.46       74.68     38.46 o 
   8   7  20        0.71       82.03    114.60 o 
   0   8  20     6295.88     5984.70    114.37 o 
   1   8  20     2006.26     1993.65     48.49 o 
   2   8  20      120.80      153.60     27.97 o 
   3   8  20     1011.53     1133.88     49.13 o 
   4   8  20      726.99      822.49     47.00 o 
   5   8  20      547.45      506.85     57.33 o 
   6   8  20      605.31      729.14     69.53 o 
   7   8  20      141.32      258.77     57.26 o 
   8   8  20      130.05      155.59     87.70 o 
   0   9  20     1473.04     1276.49     56.98 o 
   1   9  20    11706.97    10230.39    112.86 o 
   2   9  20      502.44      468.80     36.21 o 
   3   9  20     1303.16     1238.20     47.54 o 
   4   9  20      647.46      808.78     63.53 o 
   5   9  20     1116.42     1069.34     73.36 o 
   6   9  20      634.53      624.90     62.61 o 
   7   9  20      317.57      235.87     69.46 o 
   0  10  20      867.64      967.29     52.56 o 
   1  10  20     2690.59     2431.94     54.31 o 
   2  10  20     1087.46     1049.37     42.92 o 
   3  10  20     7294.80     6576.89    101.98 o 
   4  10  20      119.76      170.14     36.38 o 
   5  10  20     1090.21     1113.55     75.90 o 
   6  10  20       65.99      106.69     42.90 o 
   7  10  20      188.80      250.76     62.52 o 
   0  11  20      125.98      147.95     48.03 o 
   1  11  20     3910.24     3576.84     65.33 o 
   2  11  20      975.03      895.12     39.93 o 
   3  11  20     1835.85     1771.36     58.64 o 
   4  11  20       66.90      104.89     43.10 o 
   5  11  20      757.10      743.38     60.45 o 
   6  11  20      112.94      170.59     55.61 o 
   7  11  20      343.35      388.84     64.52 o 
   0  12  20      394.49      399.78     40.30 o 
   1  12  20      965.50      947.72     37.66 o 
   2  12  20        9.55       28.90     17.90 o 
   3  12  20      867.03      845.44     50.61 o 
   4  12  20      384.29      374.36     39.65 o 
   5  12  20      254.83      230.11     48.75 o 
   6  12  20      348.16      381.80     60.16 o 
   7  12  20      192.27      222.07     52.05 o 
   0  13  20      917.06      896.68     52.62 o 
   1  13  20       30.79       44.64     24.25 o 
   2  13  20      379.60      447.52     34.60 o 
   3  13  20     1240.36     1134.10     52.32 o 
   4  13  20      681.22      714.08     57.79 o 
   5  13  20      193.74      164.39     45.51 o 
   6  13  20      103.81      195.10     56.12 o 
   7  13  20       50.21       74.16     68.81 o 
   0  14  20      386.31      378.29     45.83 o 
   1  14  20     1960.80     1762.39     47.55 o 
   2  14  20      688.47      664.22     39.85 o 
   3  14  20      249.87      346.01     35.51 o 
   4  14  20      605.36      513.42     58.44 o 
   5  14  20      171.88      176.44     61.67 o 
   6  14  20      247.80      140.08     53.44 o 
   7  14  20       14.24       98.74     48.46 o 
   0  15  20       15.17       65.39     32.26 o 
   1  15  20      357.08      393.89     32.21 o 
   2  15  20      194.22      281.31     31.84 o 
   3  15  20       76.74      173.94     28.93 o 
   4  15  20      189.89      173.32     44.57 o 
   5  15  20       42.80       75.60     48.25 o 
   6  15  20       79.25       65.36     53.61 o 
   7  15  20       41.85       19.64     67.83 o 
   0  16  20     3363.30     2862.91     83.96 o 
   1  16  20      575.36      660.75     37.12 o 
   2  16  20      150.81      196.01     26.57 o 
   3  16  20        7.18       45.70     34.66 o 
   4  16  20      370.73      311.50     49.96 o 
   5  16  20       15.47       55.69     55.61 o 
   6  16  20      337.42      244.92     60.77 o 
   0  17  20       14.00      112.87     42.93 o 
   1  17  20      159.78      240.43     25.03 o 
   2  17  20       20.84       85.93     36.83 o 
   3  17  20      231.87      255.38     44.85 o 
   4  17  20       86.55      146.64     42.62 o 
   5  17  20      130.64      200.14     52.43 o 
   6  17  20      448.85      426.15     70.86 o 
   0  18  20       41.60      186.18     73.12 o 
   1  18  20       62.08      144.51     33.73 o 
   2  18  20      151.35      163.31     27.34 o 
   3  18  20       43.95      138.80     34.53 o 
   4  18  20       76.01      112.38     38.88 o 
   5  18  20       16.43      -12.75     46.89 o 
   6  18  20       75.70      141.99     52.65 o 
   0  19  20      109.44      215.94     42.53 o 
   1  19  20      229.46      273.15     39.83 o 
   2  19  20      788.53      791.96     65.83 o 
   3  19  20      154.48      256.16     38.70 o 
   4  19  20      892.40      929.95     85.87 o 
   5  19  20      115.89      156.03     57.56 o 
   6  19  20       72.14       27.24     57.88 o 
   0  20  20        3.27      138.35     29.50 o 
   1  20  20       37.87      190.01     48.06 o 
   2  20  20       50.59      139.53     32.45 o 
   3  20  20      187.17      292.44     46.64 o 
   4  20  20      253.09      295.86     54.28 o 
   5  20  20      241.91      281.25     57.79 o 
   0  21  20      199.83      273.58     43.75 o 
   1  21  20       78.46      210.91     38.07 o 
   2  21  20      296.85      319.97     54.62 o 
   3  21  20        1.24      144.81     44.71 o 
   4  21  20       75.07      164.41     46.74 o 
   5  21  20      289.13      339.89     60.56 o 
   0  22  20        6.31      155.26     81.41 o 
   1  22  20       10.08      202.06     60.64 o 
   2  22  20      291.45      322.02     46.53 o 
   3  22  20      108.23      223.98     56.11 o 
   4  22  20       17.18       69.79     44.26 o 
   5  22  20      464.32      377.89     68.13 o 
   0  23  20      310.09      466.88     63.12 o 
   1  23  20      176.22      367.49     58.91 o 
   2  23  20       22.84      149.95     40.04 o 
   3  23  20       11.49      148.53     46.09 o 
   4  23  20       17.30      137.55     61.13 o 
   0  24  20       10.09      144.34     56.26 o 
   1  24  20       22.61      186.50     88.44 o 
   2  24  20       45.52      134.31     43.60 o 
   3  24  20      231.12      194.66     53.88 o 
   4  24  20      193.76      227.27     52.91 o 
   0  25  20        1.95       37.74     69.79 o 
   1  25  20      416.07      524.89    103.75 o 
   2  25  20      101.86      305.66     69.90 o 
   3  25  20       31.77      130.26     63.83 o 
   0  26  20        3.66      221.29    205.39 o 
   1  26  20       63.74      209.68     61.62 o 
   2  26  20      267.71      438.44     96.79 o 
   0  27  20      679.14      717.27    117.52 o 
   1  27  20      242.60      424.38    123.14 o 
   1   0  21       53.82       44.12     45.97 o 
   2   0  21      181.40      174.72     52.24 o 
   3   0  21      620.05      592.80     67.71 o 
   4   0  21      218.36      184.92     51.55 o 
   5   0  21      511.22      515.07     61.47 o 
   6   0  21      436.16      617.04     62.29 o 
   7   0  21      268.17      353.82     61.39 o 
   8   0  21      351.59      411.59    176.36 o 
   0   1  21        7.53       54.14     46.67 o 
   1   1  21      257.16      286.88     40.60 o 
   2   1  21      505.02      397.06     43.23 o 
   3   1  21      157.68      188.05     36.90 o 
   4   1  21      215.19      202.19     34.35 o 
   5   1  21      518.38      497.62     43.06 o 
   6   1  21      418.50      545.99     46.50 o 
   7   1  21      326.36      367.16     43.29 o 
   8   1  21      522.48      746.62    141.63 o 
   0   2  21        0.13      -23.67     41.76 o 
   1   2  21       62.56       45.84     32.98 o 
   2   2  21      367.13      362.82     42.00 o 
   3   2  21      567.09      498.30     45.21 o 
   4   2  21       41.36       47.39     34.93 o 
   5   2  21      268.12      261.25     33.69 o 
   6   2  21       29.11      257.57     51.27 o 
   7   2  21       53.18      148.92     81.92 o 
   8   2  21        6.68      194.89     70.30 o 
   0   3  21        8.33       29.67     44.38 o 
   1   3  21       49.13      110.22     35.02 o 
   2   3  21       57.19       71.52     32.22 o 
   3   3  21      374.32      351.54     40.84 o 
   4   3  21       14.09       -2.00     23.80 o 
   5   3  21       95.30      158.15     33.73 o 
   6   3  21      148.88      261.98     32.57 o 
   7   3  21        5.13      173.30     57.75 o 
   8   3  21      231.80      256.19     51.40 o 
   0   4  21       58.67      100.73     50.03 o 
   1   4  21       52.24       51.31     24.02 o 
   2   4  21        9.01       -3.06     29.01 o 
   3   4  21      272.05      289.99     38.47 o 
   4   4  21       25.10      102.00     27.76 o 
   5   4  21      254.93      365.95     42.99 o 
   6   4  21       41.04      189.33     29.74 o 
   7   4  21       28.60      203.47     42.32 o 
   8   4  21      196.44      300.26     73.28 o 
   0   5  21        0.96      -30.61     42.47 o 
   1   5  21      782.23      771.21     43.67 o 
   2   5  21       74.62       87.62     28.82 o 
   3   5  21       63.51       48.78     26.89 o 
   4   5  21       19.61       38.94     33.72 o 
   5   5  21      549.03      648.06     46.23 o 
   6   5  21       89.43      183.71     34.67 o 
   7   5  21        1.71       40.27     40.25 o 
   8   5  21      239.19      142.76     66.82 o 
   0   6  21      464.42      499.10     45.82 o 
   1   6  21      634.83      694.45     38.71 o 
   2   6  21        6.69        4.66     25.19 o 
   3   6  21      671.16      592.37     42.68 o 
   4   6  21      481.54      498.52     52.25 o 
   5   6  21       12.02       77.11     36.07 o 
   6   6  21        1.16      119.30     37.39 o 
   7   6  21      196.75      170.26     47.36 o 
   0   7  21     2577.82     2310.71     81.36 o 
   1   7  21      224.16      272.16     30.30 o 
   2   7  21      424.56      437.66     38.41 o 
   3   7  21      534.25      550.61     41.59 o 
   4   7  21      268.15      324.33     30.79 o 
   5   7  21      372.20      317.50     42.98 o 
   6   7  21      128.54      190.51     69.62 o 
   7   7  21       41.32       28.88     38.49 o 
   0   8  21      915.55     1051.58     52.26 o 
   1   8  21      173.98      195.63     27.90 o 
   2   8  21      503.68      526.96     38.04 o 
   3   8  21      134.44      167.52     29.33 o 
   4   8  21      162.49      290.80     35.92 o 
   5   8  21     1082.49     1252.03     65.28 o 
   6   8  21       36.18      155.60     43.49 o 
   7   8  21      349.30      391.19     76.71 o 
   0   9  21        4.57       67.35     24.45 o 
   1   9  21     1518.80     1453.64     47.42 o 
   2   9  21      127.16      149.95     26.73 o 
   3   9  21     1045.32     1114.89     45.98 o 
   4   9  21      183.69      228.72     30.63 o 
   5   9  21      283.49      269.74     47.48 o 
   6   9  21      360.38      372.10     49.48 o 
   7   9  21      381.12      490.72     73.00 o 
   0  10  21      315.84      358.79     45.37 o 
   1  10  21        8.74       12.99     22.54 o 
   2  10  21      127.47      149.88     27.36 o 
   3  10  21     4982.15     4222.49     82.27 o 
   4  10  21      292.01      391.57     41.89 o 
   5  10  21     3024.48     2531.87     97.75 o 
   6  10  21      346.86      416.46     66.35 o 
   7  10  21      975.22      936.31     91.75 o 
   0  11  21       17.24       39.78     38.17 o 
   1  11  21     2219.90     2156.63     55.65 o 
   2  11  21      244.88      311.81     29.87 o 
   3  11  21     6273.05     5350.56    100.58 o 
   4  11  21       18.62        4.47     38.00 o 
   5  11  21      128.90      123.93     36.26 o 
   6  11  21       53.97       91.08     50.25 o 
   7  11  21      322.33      273.00     58.75 o 
   0  12  21      816.76      844.66     50.24 o 
   1  12  21      376.49      406.84     32.54 o 
   2  12  21      327.92      309.01     28.77 o 
   3  12  21      517.00      532.13     50.28 o 
   4  12  21        2.54       51.32     34.27 o 
   5  12  21      229.11      260.56     47.72 o 
   6  12  21      113.16      139.00     51.70 o 
   7  12  21       21.05       16.76     56.90 o 
   0  13  21     1560.94     1454.28     63.53 o 
   1  13  21      495.80      563.69     33.35 o 
   2  13  21       81.06      114.81     21.22 o 
   3  13  21       72.97       95.52     34.77 o 
   4  13  21      324.76      300.42     45.68 o 
   5  13  21      236.19      315.67     53.01 o 
   6  13  21      119.36      168.66     55.09 o 
   7  13  21      170.62      164.45     55.44 o 
   0  14  21      342.15      364.91     45.83 o 
   1  14  21      204.91      268.94     30.08 o 
   2  14  21      160.31      204.86     31.60 o 
   3  14  21      150.16      172.61     28.59 o 
   4  14  21      302.57      300.30     50.39 o 
   5  14  21       87.79      120.07     44.31 o 
   6  14  21      129.88      183.31     57.34 o 
   0  15  21      748.28      796.42     50.28 o 
   1  15  21      361.65      390.01     32.01 o 
   2  15  21       31.63      120.82     34.17 o 
   3  15  21      222.90      220.34     31.82 o 
   4  15  21      121.43      159.17     42.27 o 
   5  15  21      228.36      253.86     51.28 o 
   6  15  21      314.63      209.24     59.00 o 
   0  16  21     1071.52     1180.47     61.20 o 
   1  16  21      438.63      479.97     35.74 o 
   2  16  21      335.42      268.40     35.29 o 
   3  16  21       18.46       88.28     39.86 o 
   4  16  21      301.57      333.64     51.10 o 
   5  16  21       88.55      166.08     51.33 o 
   6  16  21       78.78      159.19     54.80 o 
   0  17  21       40.88      184.43     38.47 o 
   1  17  21      300.46      362.41     28.68 o 
   2  17  21       18.46       34.00     22.16 o 
   3  17  21       92.16      158.46     35.28 o 
   4  17  21      219.65      317.42     53.12 o 
   5  17  21      570.97      531.09     70.10 o 
   6  17  21      489.32      423.18     67.72 o 
   0  18  21      195.26      308.91     53.68 o 
   1  18  21      510.70      591.02     49.37 o 
   2  18  21      251.02      296.31     32.86 o 
   3  18  21      165.71      222.58     39.29 o 
   4  18  21       20.91       52.98     50.96 o 
   5  18  21       80.71       27.84     49.19 o 
   6  18  21       67.50      101.11     61.60 o 
   0  19  21       51.81      154.52     26.73 o 
   1  19  21      150.84      261.56     28.53 o 
   2  19  21      198.27      393.30     54.86 o 
   3  19  21      102.11      131.74     38.37 o 
   4  19  21      116.31       96.29     44.04 o 
   5  19  21       83.56      143.77     54.37 o 
   0  20  21       57.48      163.35     61.06 o 
   1  20  21      178.97      299.91     35.18 o 
   2  20  21      203.92      194.84     46.34 o 
   3  20  21      291.80      336.36     43.78 o 
   4  20  21      624.01      664.01     78.77 o 
   5  20  21      331.45      365.28     61.99 o 
   0  21  21      463.09      452.23     57.66 o 
   1  21  21       28.67      147.09     35.05 o 
   2  21  21      462.74      462.99     63.18 o 
   3  21  21       86.22      155.97     43.73 o 
   4  21  21      549.81      554.02     63.24 o 
   5  21  21      758.21      606.76     74.35 o 
   0  22  21      138.26      200.82    192.33 o 
   1  22  21       67.36      125.15     36.92 o 
   2  22  21      364.85      435.05     92.07 o 
   3  22  21      631.51      676.76     64.22 o 
   4  22  21      997.55     1025.57     80.09 o 
   0  23  21       89.28      260.25     56.71 o 
   1  23  21     1481.23     1428.29     79.82 o 
   2  23  21      105.00      251.01     52.39 o 
   3  23  21      126.11      190.01     43.54 o 
   4  23  21       18.25       36.95     45.85 o 
   0  24  21        9.34      265.75     56.27 o 
   1  24  21       31.30      289.56     52.16 o 
   2  24  21       35.94      220.05     47.44 o 
   3  24  21      227.07      247.81     55.97 o 
   0  25  21       19.42      320.79    119.03 o 
   1  25  21      585.47      675.05     73.54 o 
   2  25  21     1257.31      967.77     75.62 o 
   3  25  21       48.72       78.34     63.68 o 
   0  26  21      742.67      735.93    165.47 o 
   1  26  21        3.36      190.05     73.75 o 
   2  26  21      620.18      731.06     83.95 o 
   0   0  22     1081.08     1278.30    126.38 o 
   1   0  22      320.61      238.51     57.51 o 
   2   0  22     1681.59     1826.25     94.88 o 
   3   0  22      958.00      872.57     78.13 o 
   4   0  22      276.72      387.81     59.33 o 
   5   0  22      346.54      419.02     56.79 o 
   6   0  22      747.43      870.79     64.89 o 
   7   0  22       66.20      318.82    106.18 o 
   0   1  22      946.85      852.91     76.80 o 
   1   1  22       91.24       57.92     34.14 o 
   2   1  22     1649.37     1466.27     63.70 o 
   3   1  22     1155.85     1018.14     58.24 o 
   4   1  22      234.69      220.58     35.55 o 
   5   1  22      342.54      473.94     42.04 o 
   6   1  22      526.56      590.01     48.59 o 
   7   1  22       37.65      205.85     52.03 o 
   0   2  22      144.77      155.36     54.82 o 
   1   2  22     1476.18     1322.56     64.27 o 
   2   2  22     1799.72     1691.16     66.20 o 
   3   2  22      179.75      186.43     37.79 o 
   4   2  22       37.46       59.07     28.26 o 
   5   2  22     1760.88     1704.24     64.59 o 
   6   2  22      457.37      516.50     50.65 o 
   7   2  22      116.02      243.44     92.18 o 
   0   3  22     1670.58     1700.65     96.64 o 
   1   3  22       20.57       -0.07     32.67 o 
   2   3  22      173.61      150.44     36.90 o 
   3   3  22      716.27      745.35     51.10 o 
   4   3  22      230.94      305.72     40.87 o 
   5   3  22     1811.13     1814.69     64.14 o 
   6   3  22      145.29      176.70     37.17 o 
   7   3  22      150.64      183.76     68.31 o 
   0   4  22      301.10      348.56     63.14 o 
   1   4  22        8.13        5.34     20.81 o 
   2   4  22      132.27      228.75     39.16 o 
   3   4  22     1541.86     1426.82     61.72 o 
   4   4  22        4.99       62.18     27.57 o 
   5   4  22     1853.91     1721.72     70.90 o 
   6   4  22      441.85      525.21     49.57 o 
   7   4  22        9.00       52.75     37.49 o 
   0   5  22     4215.33     3829.95    130.86 o 
   1   5  22     1314.73     1295.32     54.34 o 
   2   5  22      951.85     1003.88     51.11 o 
   3   5  22      138.91      146.80     31.39 o 
   4   5  22      268.83      309.79     34.40 o 
   5   5  22     2164.84     2014.42     70.21 o 
   6   5  22      100.58      167.33     38.12 o 
   7   5  22       29.83       96.61     35.80 o 
   0   6  22      137.51       79.00     52.13 o 
   1   6  22      305.11      310.58     35.67 o 
   2   6  22      330.66      356.13     38.39 o 
   3   6  22      138.37      166.62     31.73 o 
   4   6  22       89.47      196.95     28.47 o 
   5   6  22      225.15      328.87     44.07 o 
   6   6  22      803.96      763.08     66.77 o 
   7   6  22       74.20      100.76     40.49 o 
   0   7  22     1332.52     1419.49     90.83 o 
   1   7  22      226.62      193.86     33.78 o 
   2   7  22       77.79       67.75     27.09 o 
   3   7  22     1036.55     1043.90     50.63 o 
   4   7  22       69.76      175.72     36.44 o 
   5   7  22      105.82      184.99     39.58 o 
   6   7  22      959.89      951.84     74.39 o 
   7   7  22      171.95      202.11     45.89 o 
   0   8  22      866.41      926.03     61.40 o 
   1   8  22      261.47      281.00     35.84 o 
   2   8  22     1670.68     1490.59     53.15 o 
   3   8  22      498.68      491.74     39.80 o 
   4   8  22      553.46      686.33     45.97 o 
   5   8  22      133.10      234.32     38.88 o 
   6   8  22     1207.34     1295.06     80.56 o 
   7   8  22      225.31      253.00     57.39 o 
   0   9  22      366.72      405.60     48.09 o 
   1   9  22      738.44      819.31     48.14 o 
   2   9  22      539.91      543.80     43.77 o 
   3   9  22      378.59      493.17     36.81 o 
   4   9  22      165.07      317.18     39.51 o 
   5   9  22     1202.45     1365.03     83.11 o 
   6   9  22      275.14      255.12     50.07 o 
   7   9  22       82.15      238.16     56.15 o 
   0  10  22      822.34      770.34     57.17 o 
   1  10  22      375.36      418.94     34.41 o 
   2  10  22     1139.73     1054.62     46.40 o 
   3  10  22     1855.92     1819.19     56.16 o 
   4  10  22       39.15       54.31     31.87 o 
   5  10  22      519.38      605.01     56.44 o 
   6  10  22       87.09      108.26     51.76 o 
   7  10  22     1205.36     1052.07     87.52 o 
   0  11  22     2570.62     2392.51     89.61 o 
   1  11  22     1007.24     1038.97     47.97 o 
   2  11  22      332.95      263.44     30.72 o 
   3  11  22     5473.66     4487.62     93.01 o 
   4  11  22      383.47      448.09     43.70 o 
   5  11  22      733.22      716.63     60.72 o 
   6  11  22      650.90      511.44     67.12 o 
   7  11  22      141.59      156.63     71.08 o 
   0  12  22      213.86      171.87     66.97 o 
   1  12  22      306.68      356.33     33.75 o 
   2  12  22       82.13      148.61     34.32 o 
   3  12  22      695.60      685.52     48.05 o 
   4  12  22      215.80      267.06     34.29 o 
   5  12  22     1208.82      994.74     75.77 o 
   6  12  22      552.73      555.44     73.16 o 
   7  12  22      103.15      112.20     71.79 o 
   0  13  22     1270.76     1344.47     71.54 o 
   1  13  22     1000.19     1023.94     47.22 o 
   2  13  22      504.89      511.35     36.23 o 
   3  13  22      106.81      155.47     39.52 o 
   4  13  22      212.15      244.74     44.00 o 
   5  13  22       18.94      105.41     41.77 o 
   6  13  22      438.83      321.56     61.89 o 
   0  14  22     1179.86     1250.21     69.69 o 
   1  14  22      150.67      155.54     32.09 o 
   2  14  22      112.98      139.61     27.34 o 
   3  14  22      701.64      720.73     47.34 o 
   4  14  22      360.63      357.47     52.79 o 
   5  14  22      214.65      199.17     50.60 o 
   6  14  22      374.93      219.48     54.59 o 
   0  15  22      182.32      202.31     38.43 o 
   1  15  22      290.06      399.51     37.26 o 
   2  15  22      172.77      202.39     30.90 o 
   3  15  22      680.14      603.96     47.19 o 
   4  15  22      139.16      169.08     43.36 o 
   5  15  22      195.64      170.10     54.55 o 
   6  15  22       46.43      115.13     51.27 o 
   0  16  22       16.09       47.12     27.43 o 
   1  16  22      316.55      409.26     38.89 o 
   2  16  22       52.68      145.45     31.16 o 
   3  16  22      108.78      124.72     33.52 o 
   4  16  22      123.76      124.38     39.87 o 
   5  16  22       78.79       88.90     53.22 o 
   6  16  22       85.51       61.75     49.83 o 
   0  17  22      424.75      362.31     44.62 o 
   1  17  22      588.51      664.27     38.41 o 
   2  17  22      222.17      325.12     53.33 o 
   3  17  22      177.09      245.42     45.13 o 
   4  17  22      286.09      267.11     50.96 o 
   5  17  22     1267.36     1193.70     88.46 o 
   6  17  22       53.39       84.21     57.46 o 
   0  18  22       23.75      164.40     28.41 o 
   1  18  22      363.54      450.53     33.39 o 
   2  18  22      197.21      243.90     41.02 o 
   3  18  22      136.85      132.19     35.17 o 
   4  18  22      658.81      574.68     66.90 o 
   5  18  22      881.69      804.23     78.73 o 
   0  19  22      483.90      738.88     86.74 o 
   1  19  22      422.65      556.36     42.49 o 
   2  19  22      295.93      455.90     59.21 o 
   3  19  22      304.46      324.63     44.99 o 
   4  19  22        2.04       11.96     44.21 o 
   5  19  22      300.18      184.26     52.96 o 
   0  20  22       25.60      179.26     45.16 o 
   1  20  22      354.34      526.07     48.28 o 
   2  20  22       52.72      245.45     54.01 o 
   3  20  22      175.48      165.39     44.24 o 
   4  20  22      257.10      337.88     55.09 o 
   5  20  22       75.99      185.18     55.09 o 
   0  21  22      872.73      998.29    102.51 o 
   1  21  22      295.87      269.01     70.00 o 
   2  21  22      719.84      581.96    103.89 o 
   3  21  22        0.85       41.91     40.49 o 
   4  21  22      311.48      215.53     51.20 o 
   0  22  22      480.87      555.41     83.49 o 
   1  22  22      181.16      260.14     41.72 o 
   2  22  22       69.88      266.19     59.46 o 
   3  22  22       87.91        5.63     53.19 o 
   4  22  22      248.06      197.13     55.39 o 
   0  23  22      205.48      170.45     51.53 o 
   1  23  22      508.65      467.06     62.64 o 
   2  23  22      128.62      104.37     47.90 o 
   3  23  22      211.24      133.37     57.52 o 
   0  24  22        0.00      384.66    104.51 o 
   1  24  22      359.38      441.22     57.48 o 
   2  24  22       81.30      109.94     47.81 o 
   3  24  22      164.86      221.20     64.27 o 
   0  25  22      300.91      317.88    103.06 o 
   1  25  22      185.15      297.44     53.92 o 
   2  25  22      167.51      268.19     58.37 o 
   0  26  22        0.36      259.82     95.80 o 
   1  26  22      301.27      337.86     54.63 o 
   1   0  23      344.43      316.61     61.84 o 
   2   0  23       64.78        1.80     47.32 o 
   3   0  23        2.06      -38.84     38.84 o 
   4   0  23       27.34       70.16     41.69 o 
   5   0  23       89.82      170.06     39.54 o 
   6   0  23      524.18      513.56     76.54 o 
   7   0  23       13.71       61.28    187.97 o 
   0   1  23      413.86      385.50     65.58 o 
   1   1  23      551.12      531.01     49.66 o 
   2   1  23      173.67      128.69     37.43 o 
   3   1  23       70.76       82.00     32.98 o 
   4   1  23      313.59      301.89     42.17 o 
   5   1  23       45.64       87.85     28.25 o 
   6   1  23      174.17      319.97     46.70 o 
   7   1  23       22.44      149.69     44.69 o 
   0   2  23       93.56      141.71     53.81 o 
   1   2  23      190.43      140.78     38.62 o 
   2   2  23       35.34        2.18     32.51 o 
   3   2  23      792.87      664.92     51.38 o 
   4   2  23       48.96       55.72     27.83 o 
   5   2  23      416.45      459.15     41.59 o 
   6   2  23       78.75      168.83     44.36 o 
   7   2  23       10.60      200.44     61.84 o 
   0   3  23     1777.75     1427.43     92.68 o 
   1   3  23       47.47       83.91     36.29 o 
   2   3  23       96.92       -8.80     30.76 o 
   3   3  23       41.69       -5.26     30.38 o 
   4   3  23       63.56       79.52     27.86 o 
   5   3  23      226.57      284.13     47.39 o 
   6   3  23      186.62      317.01     37.36 o 
   7   3  23       53.41      237.45     61.58 o 
   0   4  23        0.47       -0.21     46.38 o 
   1   4  23       20.63       28.05     34.74 o 
   2   4  23      198.56      195.05     39.47 o 
   3   4  23      407.27      405.74     44.57 o 
   4   4  23      102.84      156.19     31.18 o 
   5   4  23      303.05      434.03     46.39 o 
   6   4  23      266.34      258.87     35.82 o 
   7   4  23      155.77      141.30     53.94 o 
   0   5  23      983.96      936.58     83.52 o 
   1   5  23       24.30       43.27     35.20 o 
   2   5  23      113.19      132.42     31.06 o 
   3   5  23      173.25      174.19     31.71 o 
   4   5  23      124.72      160.63     27.21 o 
   5   5  23      308.31      331.01     37.21 o 
   6   5  23      296.63      365.99     44.26 o 
   7   5  23      103.00      148.78     41.76 o 
   0   6  23      899.25      981.33     85.28 o 
   1   6  23       14.72       21.50     34.22 o 
   2   6  23       14.53       78.93     28.82 o 
   3   6  23      482.23      387.61     39.04 o 
   4   6  23      106.60      117.06     35.22 o 
   5   6  23      264.60      262.57     40.28 o 
   6   6  23      179.60      190.37     54.74 o 
   7   6  23       91.65      138.67     44.64 o 
   0   7  23        0.53      -30.92     49.49 o 
   1   7  23      250.44      315.88     37.53 o 
   2   7  23      169.39      166.67     30.80 o 
   3   7  23      473.40      358.64     37.18 o 
   4   7  23      253.56      291.38     42.24 o 
   5   7  23      169.04      399.27     38.89 o 
   6   7  23       87.64      115.13     46.00 o 
   7   7  23       46.95       91.49     41.53 o 
   0   8  23        1.35      -43.83     46.20 o 
   1   8  23       99.85      146.91     31.30 o 
   2   8  23      283.22      253.73     37.29 o 
   3   8  23     1446.84     1301.13     54.64 o 
   4   8  23       82.21       31.42     37.41 o 
   5   8  23      414.88      500.75     47.46 o 
   6   8  23      181.42      135.20     56.29 o 
   7   8  23      114.64      174.64     46.14 o 
   0   9  23       58.10       15.80     46.13 o 
   1   9  23      268.16      263.91     35.89 o 
   2   9  23      285.20      283.34     32.47 o 
   3   9  23      108.17      115.36     28.85 o 
   4   9  23      739.90      800.43     48.36 o 
   5   9  23     2645.26     2383.64     96.09 o 
   6   9  23      278.46      318.39     59.46 o 
   7   9  23     1365.42     1232.11     95.29 o 
   0  10  23      564.99      611.18     50.76 o 
   1  10  23      509.24      441.55     40.54 o 
   2  10  23      423.26      395.40     36.18 o 
   3  10  23      584.75      633.93     37.24 o 
   4  10  23       88.92      120.78     38.66 o 
   5  10  23      823.50      885.87     77.57 o 
   6  10  23      227.03      285.40     57.65 o 
   7  10  23       44.36       91.51     47.26 o 
   0  11  23      538.35      549.77     48.37 o 
   1  11  23      218.33      235.98     30.29 o 
   2  11  23       70.56       86.96     25.71 o 
   3  11  23      332.45      397.30     41.26 o 
   4  11  23      963.43      918.37     55.39 o 
   5  11  23     1880.91     1737.82     80.34 o 
   6  11  23       32.37      129.52     45.74 o 
   0  12  23       13.25      -41.03     41.03 o 
   1  12  23       31.89       58.82     33.77 o 
   2  12  23      253.88      263.67     33.21 o 
   3  12  23      139.36      185.02     37.44 o 
   4  12  23        8.68       22.90     33.44 o 
   5  12  23      243.74      237.87     50.01 o 
   6  12  23        7.26       24.84     51.61 o 
   0  13  23       55.62       28.94     42.92 o 
   1  13  23       17.57       29.82     20.94 o 
   2  13  23       44.94       86.30     39.66 o 
   3  13  23       25.98       73.53     34.61 o 
   4  13  23      253.92      255.28     41.30 o 
   5  13  23       22.39       84.76     44.36 o 
   6  13  23      231.76      156.70     51.44 o 
   0  14  23      139.59      150.15     34.05 o 
   1  14  23      424.64      459.97     35.22 o 
   2  14  23       76.96      168.32     40.60 o 
   3  14  23       99.76      161.88     29.81 o 
   4  14  23      264.27      233.65     48.41 o 
   5  14  23       55.42        9.16     44.80 o 
   6  14  23       74.97      118.44     50.83 o 
   0  15  23      250.01      307.93     41.04 o 
   1  15  23       58.05      120.52     26.06 o 
   2  15  23      242.71      309.81     35.45 o 
   3  15  23      110.35      133.22     32.19 o 
   4  15  23      118.46       82.99     40.13 o 
   5  15  23       48.75       68.10     48.66 o 
   6  15  23       52.35       28.25     45.88 o 
   0  16  23        5.08       99.25     29.31 o 
   1  16  23      181.88      258.76     28.38 o 
   2  16  23      162.86      191.78     29.81 o 
   3  16  23       10.24      -22.14     31.21 o 
   4  16  23      167.98      139.65     47.40 o 
   5  16  23       60.03       47.63     47.71 o 
   6  16  23      114.62       30.57     58.22 o 
   0  17  23      141.69      216.18     34.05 o 
   1  17  23      116.19      188.78     34.84 o 
   2  17  23       37.00      125.49     45.33 o 
   3  17  23      265.61      324.40     43.54 o 
   4  17  23      271.56      220.60     52.64 o 
   5  17  23      545.92      479.05     65.79 o 
   0  18  23      623.30      798.89     87.31 o 
   1  18  23      840.02      770.65     76.17 o 
   2  18  23       33.66      215.98     35.08 o 
   3  18  23      249.02      239.36     52.31 o 
   4  18  23      137.57      141.01     49.59 o 
   5  18  23      369.12      437.01     65.54 o 
   0  19  23       60.44      283.19     34.64 o 
   1  19  23      479.15      656.93     64.61 o 
   2  19  23       72.53      168.36     39.79 o 
   3  19  23      176.86      240.61     52.36 o 
   4  19  23      873.69      615.34     68.98 o 
   5  19  23       99.75      140.35     53.74 o 
   0  20  23      656.02      922.37     91.72 o 
   1  20  23      493.00      582.49     52.51 o 
   2  20  23     1411.54     1360.83     83.28 o 
   3  20  23      239.60      229.02     58.00 o 
   4  20  23      130.01      192.13     50.28 o 
   0  21  23        6.15      172.19     45.46 o 
   1  21  23      257.80      369.61     39.73 o 
   2  21  23       68.05      167.45     44.40 o 
   3  21  23       54.91      174.42     61.71 o 
   4  21  23      182.69       93.90     74.36 o 
   0  22  23      398.18      557.18     84.52 o 
   1  22  23      692.66      649.81     60.35 o 
   2  22  23      430.81      724.09    113.73 o 
   3  22  23       49.65      224.04     63.58 o 
   0  23  23       17.74      203.51     87.82 o 
   1  23  23      137.49      309.17     45.89 o 
   2  23  23       46.70      218.26     51.57 o 
   3  23  23       65.66       37.05     49.82 o 
   0  24  23       42.42      238.56     60.24 o 
   1  24  23      232.07      418.81     64.48 o 
   2  24  23      148.83      169.64     51.70 o 
   0  25  23      380.57      348.37    104.51 o 
   1  25  23       68.94      229.12     49.65 o 
   0   0  24     2367.74     1878.84    147.54 o 
   1   0  24      493.38      291.21     69.56 o 
   2   0  24       22.16      -10.70     46.94 o 
   3   0  24       15.68      -40.45     40.45 o 
   4   0  24       48.89      141.60     49.28 o 
   5   0  24     5349.67     4689.68    223.55 o 
   6   0  24       17.67      -16.82     74.92 o 
   7   0  24        0.01      338.64    106.30 o 
   0   1  24      468.93      457.96     71.77 o 
   1   1  24      238.60      111.12     40.72 o 
   2   1  24     1054.25      882.90     58.80 o 
   3   1  24      322.55      336.71     44.18 o 
   4   1  24       38.97       58.91     27.41 o 
   5   1  24     1461.11     1447.11     60.83 o 
   6   1  24      225.55      345.10     50.43 o 
   7   1  24      364.25      622.61     93.56 o 
   0   2  24     6322.53     5455.21    162.15 o 
   1   2  24      123.64       65.37     37.99 o 
   2   2  24     1116.02     1096.11     63.06 o 
   3   2  24      747.10      666.93     53.34 o 
   4   2  24      474.20      420.57     44.94 o 
   5   2  24     1639.27     1601.82     62.75 o 
   6   2  24      416.70      419.41     46.28 o 
   7   2  24       54.06      127.96     85.52 o 
   0   3  24      262.19      193.73     62.38 o 
   1   3  24      413.95      411.52     47.75 o 
   2   3  24     1057.16     1125.54     63.38 o 
   3   3  24      118.23      161.68     38.15 o 
   4   3  24       91.78       65.72     27.12 o 
   5   3  24      822.42      911.60     49.06 o 
   6   3  24      551.49      673.82     55.50 o 
   7   3  24      113.76      305.27     86.66 o 
   0   4  24      800.91      811.01     83.40 o 
   1   4  24      347.92      330.64     47.06 o 
   2   4  24      125.33      115.07     30.16 o 
   3   4  24      650.51      573.62     49.28 o 
   4   4  24       18.33       71.36     27.84 o 
   5   4  24     1596.23     1421.41     62.88 o 
   6   4  24      509.85      589.42     54.28 o 
   7   4  24       31.95       71.96     50.61 o 
   0   5  24       47.06       31.68     50.70 o 
   1   5  24      250.70      268.45     43.60 o 
   2   5  24     1328.53     1317.36     58.43 o 
   3   5  24     1454.30     1426.36     59.49 o 
   4   5  24       99.89      148.36     28.38 o 
   5   5  24      686.94      734.88     49.73 o 
   6   5  24      851.97      932.03     57.84 o 
   7   5  24      165.87      193.57     37.97 o 
   0   6  24     2121.06     2009.29    107.50 o 
   1   6  24      411.66      461.25     49.93 o 
   2   6  24      176.01      180.26     30.54 o 
   3   6  24     1384.66     1486.15     60.06 o 
   4   6  24      206.28      246.34     37.47 o 
   5   6  24       95.89      211.75     32.70 o 
   6   6  24       74.27      184.45     48.24 o 
   7   6  24      132.86      121.68     39.42 o 
   0   7  24       17.97        9.80     49.04 o 
   1   7  24      429.53      561.13     51.63 o 
   2   7  24     2058.01     1826.39     59.86 o 
   3   7  24     2275.69     2112.47     67.00 o 
   4   7  24      246.23      320.29     39.32 o 
   5   7  24     1026.26     1020.67     59.53 o 
   6   7  24      268.07      285.05     56.34 o 
   7   7  24      653.84      754.26     73.28 o 
   0   8  24      146.44       87.12     54.57 o 
   1   8  24       72.67       67.17     36.88 o 
   2   8  24       63.73       59.46     28.84 o 
   3   8  24      482.51      540.32     42.00 o 
   4   8  24      216.37      341.20     36.52 o 
   5   8  24     2140.84     1868.29     78.50 o 
   6   8  24       11.78       53.35     47.21 o 
   7   8  24      807.33      811.93     90.76 o 
   0   9  24      873.94      742.50     79.91 o 
   1   9  24       41.93       31.05     34.76 o 
   2   9  24     1274.03     1355.08     58.07 o 
   3   9  24      444.69      506.27     38.39 o 
   4   9  24      420.69      544.49     44.50 o 
   5   9  24      155.75      184.75     45.92 o 
   6   9  24       23.79       50.36     48.32 o 
   0  10  24     1916.38     1677.94    100.45 o 
   1  10  24      175.76      133.63     38.91 o 
   2  10  24      571.68      575.68     43.89 o 
   3  10  24      195.47      271.92     29.71 o 
   4  10  24      151.93      161.82     42.25 o 
   5  10  24      743.79      625.19     59.84 o 
   6  10  24      482.71      273.88     56.53 o 
   0  11  24      199.03      276.83     84.64 o 
   1  11  24      141.24      200.46     39.52 o 
   2  11  24      153.16      157.25     30.83 o 
   3  11  24      474.65      565.68     48.43 o 
   4  11  24      717.95      688.66     48.40 o 
   5  11  24      191.43      115.97     42.70 o 
   6  11  24      839.92      716.79     78.62 o 
   0  12  24      404.49      273.45     58.35 o 
   1  12  24      632.17      730.34     45.49 o 
   2  12  24      173.43      220.69     29.41 o 
   3  12  24      105.21      122.09     31.03 o 
   4  12  24      456.21      545.20     46.74 o 
   5  12  24      319.95      277.09     57.47 o 
   6  12  24       39.81       90.69     50.85 o 
   0  13  24        0.29        4.80     41.32 o 
   1  13  24      443.51      544.67     40.90 o 
   2  13  24      118.39      161.16     30.12 o 
   3  13  24      149.70      161.71     42.78 o 
   4  13  24      207.53      217.67     43.12 o 
   5  13  24      437.98      323.10     60.71 o 
   6  13  24       49.63      137.99     47.70 o 
   0  14  24       73.37      142.36     31.11 o 
   1  14  24     1350.52     1166.31     56.88 o 
   2  14  24      197.76      227.51     35.35 o 
   3  14  24       24.87       59.45     32.26 o 
   4  14  24       52.21       99.99     39.71 o 
   5  14  24        7.51        0.70     45.42 o 
   6  14  24       16.57       77.11     51.52 o 
   0  15  24      122.66      131.86     29.98 o 
   1  15  24      638.00      695.67     47.36 o 
   2  15  24      181.56      208.25     30.88 o 
   3  15  24      426.94      393.47     41.64 o 
   4  15  24      291.73      181.09     48.40 o 
   5  15  24      511.12      370.43     62.02 o 
   0  16  24        5.90       85.89     43.17 o 
   1  16  24      600.90      539.04     40.86 o 
   2  16  24      115.14      182.52     34.84 o 
   3  16  24      724.90      666.97     72.73 o 
   4  16  24      585.03      479.25     77.03 o 
   5  16  24       68.38      101.28     48.57 o 
   0  17  24      291.59      321.07     51.39 o 
   1  17  24      147.17      252.68     32.76 o 
   2  17  24      165.56      203.50     32.68 o 
   3  17  24      153.58      177.75     54.64 o 
   4  17  24       46.59       73.68     47.25 o 
   5  17  24       42.89        2.35     43.90 o 
   0  18  24     2713.12     2754.25    145.24 o 
   1  18  24      214.92      300.00     41.66 o 
   2  18  24      135.85      194.49     28.81 o 
   3  18  24      382.54      400.02     59.91 o 
   4  18  24      957.85      893.77     77.98 o 
   5  18  24        2.86       60.53     48.56 o 
   0  19  24      498.98      531.43     71.89 o 
   1  19  24      657.09      649.05     73.43 o 
   2  19  24      316.52      332.95     69.00 o 
   3  19  24      191.75      159.83     48.10 o 
   4  19  24       34.06       71.56     45.19 o 
   0  20  24      650.53      969.58     92.04 o 
   1  20  24      343.00      420.43     47.30 o 
   2  20  24      811.03      849.96     72.87 o 
   3  20  24       76.91       98.90     47.73 o 
   4  20  24      155.36      133.37     48.20 o 
   0  21  24       15.87      254.86     68.95 o 
   1  21  24       16.26      173.96     59.08 o 
   2  21  24      356.91      489.30     61.70 o 
   3  21  24      151.11      223.49     52.45 o 
   0  22  24       65.87      296.77     58.48 o 
   1  22  24      295.29      382.08     59.71 o 
   2  22  24       67.65      183.05     53.00 o 
   3  22  24      171.95      259.50     54.69 o 
   0  23  24      179.53      254.88     56.00 o 
   1  23  24      166.87      329.57     72.95 o 
   2  23  24       66.48      135.05     58.15 o 
   0  24  24       11.86      202.33     51.94 o 
   1  24  24       82.34      321.12     68.70 o 
   1   0  25       55.97       48.90     54.25 o 
   2   0  25     1972.55     1791.68    102.72 o 
   3   0  25       45.98       86.67     50.85 o 
   4   0  25     1026.52     1014.95     80.93 o 
   5   0  25       40.54      114.05     46.96 o 
   6   0  25        8.19      197.48     77.34 o 
   7   0  25       14.88      152.39    161.12 o 
   0   1  25       44.41       50.93     52.88 o 
   1   1  25      171.90      110.21     39.43 o 
   2   1  25      200.71      142.96     40.90 o 
   3   1  25       35.49       18.38     31.40 o 
   4   1  25       11.43       52.39     31.16 o 
   5   1  25      153.70      239.54     31.00 o 
   6   1  25      633.96      650.17     57.09 o 
   7   1  25        4.16      174.89     97.18 o 
   0   2  25       97.71      117.84     56.85 o 
   1   2  25      349.67      266.43     45.14 o 
   2   2  25      592.14      563.99     53.42 o 
   3   2  25       13.78       -8.27     31.09 o 
   4   2  25      365.22      400.22     45.67 o 
   5   2  25       30.87      130.76     24.28 o 
   6   2  25       78.32      228.89     62.56 o 
   7   2  25       48.96      164.27     59.25 o 
   0   3  25      296.65      316.84     67.92 o 
   1   3  25       31.43       -5.38     35.89 o 
   2   3  25      144.27      103.41     39.91 o 
   3   3  25        9.46      -25.63     27.83 o 
   4   3  25      167.94      231.13     36.12 o 
   5   3  25      220.83      330.49     42.16 o 
   6   3  25      272.97      317.59     41.96 o 
   7   3  25      161.61      223.61     99.87 o 
   0   4  25      446.73      460.23     74.02 o 
   1   4  25      298.30      232.21     44.69 o 
   2   4  25      100.31       98.05     38.15 o 
   3   4  25      448.91      486.95     43.75 o 
   4   4  25      169.20      208.48     30.37 o 
   5   4  25       16.03      139.44     40.39 o 
   6   4  25       76.53      126.59     37.01 o 
   7   4  25      104.61      113.21     56.90 o 
   0   5  25       81.26       78.42     55.77 o 
   1   5  25        3.09      -33.57     33.57 o 
   2   5  25       13.51      -29.59     29.59 o 
   3   5  25      156.68      137.46     32.36 o 
   4   5  25      131.34      183.03     30.41 o 
   5   5  25      140.23      184.07     36.58 o 
   6   5  25      270.29      242.98     40.44 o 
   7   5  25       62.26      128.73     40.07 o 
   0   6  25       17.16      -38.02     49.31 o 
   1   6  25      268.01      253.74     45.37 o 
   2   6  25       35.54       47.04     34.98 o 
   3   6  25      232.57      311.99     37.00 o 
   4   6  25       25.90      118.73     32.72 o 
   5   6  25      285.31      305.60     53.21 o 
   6   6  25       49.67      132.80     49.55 o 
   0   7  25       32.39        9.22     48.25 o 
   1   7  25      705.56      669.76     56.95 o 
   2   7  25      106.72      129.23     34.27 o 
   3   7  25      131.87      165.67     29.63 o 
   4   7  25      397.75      402.14     41.53 o 
   5   7  25      799.17      822.41     50.71 o 
   6   7  25      470.27      354.34     82.87 o 
   0   8  25      291.51      278.10     61.97 o 
   1   8  25       58.55       49.21     37.74 o 
   2   8  25       78.34      118.58     28.59 o 
   3   8  25      432.29      460.68     37.54 o 
   4   8  25       76.65      158.73     33.81 o 
   5   8  25      184.69      219.00     35.03 o 
   6   8  25       12.36      123.17     46.26 o 
   0   9  25      138.37      111.33     54.63 o 
   1   9  25       66.84       39.23     33.71 o 
   2   9  25       70.67      130.70     28.46 o 
   3   9  25       30.52       80.46     27.97 o 
   4   9  25      372.88      383.62     42.80 o 
   5   9  25      605.23      541.71     64.07 o 
   6   9  25      245.14      242.20     55.17 o 
   0  10  25      121.12      111.80     65.17 o 
   1  10  25       10.27        8.75     33.23 o 
   2  10  25      295.91      202.36     34.00 o 
   3  10  25      517.84      572.04     42.84 o 
   4  10  25       77.35      115.34     41.07 o 
   5  10  25     1327.66     1225.03     77.77 o 
   6  10  25      333.90      296.89     54.92 o 
   0  11  25        4.53      -31.45     40.94 o 
   1  11  25      769.97      711.68     54.81 o 
   2  11  25       38.79      114.93     26.67 o 
   3  11  25        9.63       54.03     25.02 o 
   4  11  25      153.90      157.13     38.79 o 
   5  11  25     1048.11      891.91     71.48 o 
   6  11  25       88.20      128.88     43.35 o 
   0  12  25      192.69      188.50     80.45 o 
   1  12  25      537.30      517.54     48.15 o 
   2  12  25      138.08      231.70     30.15 o 
   3  12  25       15.48      101.60     43.09 o 
   4  12  25       98.21       95.16     36.64 o 
   5  12  25      184.89      238.73     52.61 o 
   6  12  25      140.11       67.03     59.29 o 
   0  13  25       61.41       34.87     39.42 o 
   1  13  25      350.36      358.93     37.69 o 
   2  13  25       81.95      116.44     43.03 o 
   3  13  25      170.18      198.53     34.99 o 
   4  13  25      283.62      240.51     45.81 o 
   5  13  25      198.07      275.86     57.05 o 
   6  13  25      201.63      173.15     58.45 o 
   0  14  25      518.61      568.32     67.66 o 
   1  14  25      731.20      774.58     46.63 o 
   2  14  25      198.32      182.99     35.89 o 
   3  14  25      196.98      347.20     40.31 o 
   4  14  25      250.44      252.71     50.41 o 
   5  14  25      398.94      349.19     61.90 o 
   0  15  25       71.67      129.71     39.39 o 
   1  15  25      130.58      202.02     28.56 o 
   2  15  25      183.82      230.30     37.69 o 
   3  15  25      291.01      226.42     40.55 o 
   4  15  25       29.09       35.92     40.12 o 
   5  15  25      105.89       99.16     55.39 o 
   0  16  25      445.64      444.74     62.91 o 
   1  16  25      156.55      247.65     34.72 o 
   2  16  25        9.09       82.41     32.44 o 
   3  16  25      242.59      181.21     53.42 o 
   4  16  25      790.28      506.17     65.12 o 
   5  16  25       77.86       60.06     54.31 o 
   0  17  25      419.31      392.46     73.00 o 
   1  17  25      273.25      392.58     66.31 o 
   2  17  25      103.56      194.31     43.27 o 
   3  17  25       39.46       29.31     48.84 o 
   4  17  25      160.14       48.39     48.25 o 
   5  17  25      479.17      259.94     62.64 o 
   0  18  25      827.24      832.11    115.89 o 
   1  18  25      314.95      415.68     39.31 o 
   2  18  25      348.75      479.07     55.11 o 
   3  18  25       69.52       57.06     53.32 o 
   4  18  25      122.74      121.78     62.58 o 
   0  19  25      502.53      513.95     71.19 o 
   1  19  25      510.40      530.80     51.76 o 
   2  19  25      574.05      740.31     74.90 o 
   3  19  25      212.76      293.37     61.04 o 
   4  19  25      229.21      198.38     63.14 o 
   0  20  25        0.38      175.13     44.43 o 
   1  20  25      801.79      984.55    111.95 o 
   2  20  25     1321.79     1435.44     85.61 o 
   3  20  25      515.81      610.32     71.04 o 
   0  21  25      474.81      540.65     80.45 o 
   1  21  25      141.87      232.78     43.46 o 
   2  21  25      198.59      209.78     42.15 o 
   3  21  25      347.44      466.91     75.92 o 
   0  22  25        6.82      210.56     52.32 o 
   1  22  25       46.89      148.06     43.40 o 
   2  22  25      319.81      420.63     51.91 o 
   0  23  25        9.87      149.51     65.32 o 
   1  23  25      294.65      310.32     70.89 o 
   0   0  26     1544.26     1628.05    155.83 o 
   1   0  26       70.16       44.49     52.87 o 
   2   0  26      326.38      376.73     69.88 o 
   3   0  26       20.61       48.42     47.98 o 
   4   0  26      206.07      342.56     60.20 o 
   5   0  26        9.10       58.38     28.79 o 
   6   0  26       24.64      175.52     64.19 o 
   0   1  26        3.26       40.82     58.41 o 
   1   1  26     1102.61     1051.73     66.36 o 
   2   1  26      395.35      367.53     48.75 o 
   3   1  26      278.90      199.55     40.71 o 
   4   1  26      169.00      306.80     39.79 o 
   5   1  26     1180.85     1079.15     65.01 o 
   6   1  26      451.18      419.18     59.96 o 
   0   2  26        0.98      -15.67     49.86 o 
   1   2  26      373.48      368.17     50.02 o 
   2   2  26     1151.79     1029.49     65.12 o 
   3   2  26       64.74       77.15     35.16 o 
   4   2  26       74.07       95.19     26.15 o 
   5   2  26      862.27      857.95     52.83 o 
   6   2  26      187.52      264.06     38.06 o 
   0   3  26       57.58      101.47     56.68 o 
   1   3  26      643.74      671.47     58.38 o 
   2   3  26      247.99      260.44     44.32 o 
   3   3  26       86.40       61.81     33.20 o 
   4   3  26       36.33      122.70     31.20 o 
   5   3  26     1141.18     1121.74     68.67 o 
   6   3  26       19.15      208.20     54.84 o 
   0   4  26       12.81      -39.78     51.31 o 
   1   4  26      490.33      473.43     53.53 o 
   2   4  26      105.03       75.29     38.77 o 
   3   4  26      862.90      928.86     52.37 o 
   4   4  26       32.15       78.91     29.57 o 
   5   4  26       55.03       98.65     33.46 o 
   6   4  26       46.25      118.42     33.81 o 
   0   5  26       66.64      -34.39     47.56 o 
   1   5  26      448.34      421.43     51.41 o 
   2   5  26      504.46      506.02     50.92 o 
   3   5  26     1108.52     1000.66     53.47 o 
   4   5  26      128.82      163.04     25.46 o 
   5   5  26      970.67      902.58     57.82 o 
   6   5  26      139.13      159.46     36.55 o 
   0   6  26      601.62      660.21     81.35 o 
   1   6  26      101.37      124.87     40.79 o 
   2   6  26      993.38     1026.85     64.18 o 
   3   6  26      957.72     1026.78     51.84 o 
   4   6  26      127.28      197.14     33.69 o 
   5   6  26        8.07      153.43     54.14 o 
   6   6  26      423.23      371.15     58.07 o 
   0   7  26      313.83      446.32     73.89 o 
   1   7  26      178.77      152.60     42.56 o 
   2   7  26      132.66      110.46     36.87 o 
   3   7  26      597.44      609.99     43.92 o 
   4   7  26       92.54      169.22     30.95 o 
   5   7  26       13.51      102.82     39.69 o 
   6   7  26      323.50      297.81     54.59 o 
   0   8  26      440.00      435.98     89.94 o 
   1   8  26      502.80      494.30     52.77 o 
   2   8  26      114.86       99.78     27.36 o 
   3   8  26       34.12       37.03     23.09 o 
   4   8  26      282.98      328.78     36.87 o 
   5   8  26      253.68      401.53     60.90 o 
   6   8  26      358.31      327.04     56.64 o 
   0   9  26      800.21      866.05     85.54 o 
   1   9  26      372.67      350.37     47.01 o 
   2   9  26      186.56      192.22     30.80 o 
   3   9  26        2.45       90.75     34.02 o 
   4   9  26     1235.71     1244.35     68.14 o 
   5   9  26        1.61      -35.87     35.87 o 
   6   9  26      500.48      374.54     59.93 o 
   0  10  26      231.08      254.14     64.15 o 
   1  10  26      115.79      147.22     38.94 o 
   2  10  26      511.88      588.96     44.35 o 
   3  10  26      534.58      461.87     42.81 o 
   4  10  26      357.72      375.58     48.38 o 
   5  10  26      120.10       90.38     40.86 o 
   6  10  26       71.18      183.47     48.05 o 
   0  11  26      112.23       48.96     49.64 o 
   1  11  26      425.82      378.70     46.51 o 
   2  11  26      122.99      135.86     33.85 o 
   3  11  26      693.23      722.55     57.67 o 
   4  11  26      130.27      133.47     33.94 o 
   5  11  26      283.82      286.29     51.88 o 
   6  11  26      339.43      268.10     60.17 o 
   0  12  26        0.92        3.72     43.85 o 
   1  12  26      423.38      398.50     45.01 o 
   2  12  26      329.27      310.40     33.00 o 
   3  12  26      338.58      374.14     42.00 o 
   4  12  26       49.63       95.55     38.52 o 
   5  12  26      240.45      209.37     64.43 o 
   0  13  26      797.22      890.37     82.34 o 
   1  13  26      201.47      268.79     41.15 o 
   2  13  26      371.82      405.01     47.40 o 
   3  13  26       33.13       69.97     30.02 o 
   4  13  26      785.18      705.71     65.45 o 
   5  13  26      522.61      410.01     62.89 o 
   0  14  26       98.47      143.36     50.81 o 
   1  14  26      185.24      179.71     26.66 o 
   2  14  26      178.88      313.33     50.42 o 
   3  14  26      114.57      195.23     35.27 o 
   4  14  26      129.28      125.82     44.75 o 
   5  14  26      125.68      152.52     45.93 o 
   0  15  26      544.09      632.42     67.64 o 
   1  15  26      232.52      221.59     29.20 o 
   2  15  26       39.24       88.33     43.03 o 
   3  15  26        1.06       53.69     39.60 o 
   4  15  26      151.95      180.28     60.85 o 
   5  15  26      490.59      357.40     60.70 o 
   0  16  26       61.36      191.89     63.91 o 
   1  16  26      151.97      226.26     28.89 o 
   2  16  26       26.31       84.23     64.32 o 
   3  16  26      343.12      307.73     64.53 o 
   4  16  26        3.45       14.29     51.80 o 
   0  17  26      749.84      814.82    109.02 o 
   1  17  26       82.18      195.66     37.74 o 
   2  17  26       62.51      135.65     48.22 o 
   3  17  26       16.57       24.65     46.67 o 
   4  17  26       45.52      107.65     56.15 o 
   0  18  26       41.39      164.20     48.97 o 
   1  18  26       32.98      223.22     33.64 o 
   2  18  26        4.50      120.37     68.79 o 
   3  18  26      365.14      318.49     62.17 o 
   4  18  26       56.91      121.41     56.02 o 
   0  19  26     1039.27     1166.55    134.57 o 
   1  19  26      443.32      567.24     56.10 o 
   2  19  26      637.74      780.88    101.19 o 
   3  19  26      362.13      402.77     64.28 o 
   0  20  26      364.57      387.56    103.06 o 
   1  20  26      749.56      889.67     65.83 o 
   2  20  26      277.94      320.63     59.29 o 
   3  20  26      177.45      199.88     59.61 o 
   0  21  26      388.08      397.72     97.25 o 
   1  21  26       78.28      161.01     35.83 o 
   2  21  26      168.22      301.86     52.42 o 
   0  22  26      129.64      245.31     82.74 o 
   1  22  26       61.56      291.85     80.56 o 
   1   0  27       45.97       -6.55     51.05 o 
   2   0  27      350.09      318.77     68.14 o 
   3   0  27        0.53       -3.78     52.17 o 
   4   0  27        0.18       86.00     51.75 o 
   5   0  27      106.28      143.09    124.05 o 
   6   0  27        1.17       45.81    116.52 o 
   0   1  27      453.24      368.96     76.64 o 
   1   1  27      539.75      538.82     55.23 o 
   2   1  27      743.62      641.23     57.05 o 
   3   1  27      140.28      163.29     35.72 o 
   4   1  27      247.88      336.73     59.66 o 
   5   1  27       28.68      108.16     28.53 o 
   6   1  27      171.86      343.27    106.68 o 
   0   2  27        6.07      -40.10     50.65 o 
   1   2  27       58.73       70.21     38.54 o 
   2   2  27       39.78       17.54     36.01 o 
   3   2  27      365.57      318.64     45.84 o 
   4   2  27       20.05       80.90     32.68 o 
   5   2  27       38.12       65.59     27.09 o 
   6   2  27       28.04       95.03     36.35 o 
   0   3  27       47.99       56.68     58.67 o 
   1   3  27      219.35      152.36     43.70 o 
   2   3  27      192.91      141.38     43.71 o 
   3   3  27      267.93      238.20     40.50 o 
   4   3  27      250.91      180.58     32.24 o 
   5   3  27      127.95      139.59     52.67 o 
   6   3  27       75.53      176.83     32.44 o 
   0   4  27      143.45       64.03     56.13 o 
   1   4  27      201.71      166.39     45.04 o 
   2   4  27        0.98       -4.45     34.18 o 
   3   4  27      388.06      390.46     41.33 o 
   4   4  27       41.77      159.05     37.38 o 
   5   4  27      134.63      181.05     34.94 o 
   6   4  27       81.70      185.06     37.03 o 
   0   5  27      438.78      347.45     72.92 o 
   1   5  27      101.57       59.36     40.01 o 
   2   5  27      121.94      104.64     37.27 o 
   3   5  27       43.92       72.49     28.41 o 
   4   5  27       45.10      123.61     25.65 o 
   5   5  27       22.25       88.20     39.60 o 
   6   5  27       43.80       53.57     47.50 o 
   0   6  27       68.38       51.91     57.06 o 
   1   6  27      159.83      118.65     41.72 o 
   2   6  27       10.53        1.70     33.50 o 
   3   6  27       88.95      143.39     46.70 o 
   4   6  27       14.63       73.50     23.05 o 
   5   6  27       89.62      126.44     59.44 o 
   6   6  27       10.59       48.79     33.95 o 
   0   7  27      273.39      350.38     72.40 o 
   1   7  27       83.69      124.27     41.18 o 
   2   7  27       40.30       42.29     32.45 o 
   3   7  27       44.55      133.78     28.88 o 
   4   7  27      406.86      454.82     45.57 o 
   5   7  27      415.66      480.97     55.87 o 
   6   7  27       29.58       85.05     48.88 o 
   0   8  27      102.19      121.88     57.56 o 
   1   8  27      113.13       99.54     40.87 o 
   2   8  27      455.06      514.54     51.00 o 
   3   8  27       18.18      110.29     23.45 o 
   4   8  27      572.45      542.54     44.74 o 
   5   8  27      309.08      357.83     62.61 o 
   6   8  27      279.08      248.36     57.59 o 
   0   9  27       60.07       23.40     93.65 o 
   1   9  27      448.66      444.92     51.69 o 
   2   9  27      258.40      249.45     42.00 o 
   3   9  27       77.06      150.74     33.06 o 
   4   9  27      117.60      187.49     36.81 o 
   5   9  27       48.37       57.89     38.27 o 
   6   9  27       19.18       33.11     38.26 o 
   0  10  27        6.11      -41.60     59.50 o 
   1  10  27      284.01      253.44     43.38 o 
   2  10  27      211.77      264.57     37.73 o 
   3  10  27      102.02      185.40     30.57 o 
   4  10  27       52.98       18.47     36.14 o 
   5  10  27      294.87      211.50     44.76 o 
   0  11  27      713.66      707.34     78.99 o 
   1  11  27     1172.52     1135.05     72.90 o 
   2  11  27      228.20      337.79     41.81 o 
   3  11  27      100.10      187.44     43.23 o 
   4  11  27      347.25      400.90     45.91 o 
   5  11  27      154.00      188.48     47.78 o 
   0  12  27      147.38       18.77     59.50 o 
   1  12  27      503.60      586.95     50.36 o 
   2  12  27       36.79       64.62     46.09 o 
   3  12  27       63.98       59.25     34.69 o 
   4  12  27      426.46      386.39     49.81 o 
   5  12  27      111.13      143.03     45.85 o 
   0  13  27      469.50      589.20     72.26 o 
   1  13  27       56.07      115.59     30.19 o 
   2  13  27       90.16      123.20     46.36 o 
   3  13  27      195.86      211.19     62.35 o 
   4  13  27       43.35       36.53     47.42 o 
   5  13  27        3.27       66.86     44.56 o 
   0  14  27      109.65       91.90     54.47 o 
   1  14  27       72.25      121.95     42.58 o 
   2  14  27       58.54      108.18     42.30 o 
   3  14  27       70.88      212.64     51.39 o 
   4  14  27       81.48       -5.14     52.38 o 
   5  14  27      168.05       62.95     51.15 o 
   0  15  27      579.84      526.49     75.33 o 
   1  15  27       84.30      121.37     32.86 o 
   2  15  27       60.11      129.98     41.72 o 
   3  15  27      992.93      901.83     66.80 o 
   4  15  27       70.19       80.14     52.97 o 
   0  16  27       46.33      202.14     49.23 o 
   1  16  27      158.26      116.35     41.27 o 
   2  16  27      115.54      172.67     59.60 o 
   3  16  27      516.68      405.53     66.97 o 
   4  16  27      311.45      173.12     59.17 o 
   0  17  27      298.06      346.86     64.42 o 
   1  17  27      115.69      290.87     47.03 o 
   2  17  27      197.75      252.26     50.91 o 
   3  17  27      273.17      217.33     58.10 o 
   4  17  27      141.76       84.54     58.58 o 
   0  18  27      210.67      299.71     56.62 o 
   1  18  27       29.41      169.68     44.58 o 
   2  18  27      421.83      521.03     56.88 o 
   3  18  27      293.45      210.09     57.00 o 
   0  19  27      195.26      336.75    105.96 o 
   1  19  27     1016.97     1130.57     87.51 o 
   2  19  27      319.13      462.53     65.58 o 
   3  19  27       40.52      151.07     53.32 o 
   0  20  27       39.76      307.72     94.35 o 
   1  20  27      272.17      352.22     42.46 o 
   2  20  27      448.77      422.94     61.53 o 
   0  21  27      177.32      314.98     94.35 o 
   1  21  27       31.00      179.00     79.19 o 
   0   0  28     1077.34     1141.25    147.17 o 
   1   0  28     1495.09     1565.32    113.70 o 
   2   0  28     1413.37     1469.46    109.04 o 
   3   0  28      976.59      942.41     89.66 o 
   4   0  28      405.41      578.67     74.29 o 
   5   0  28       69.02      102.98     63.90 o 
   6   0  28        1.01       84.09     97.25 o 
   0   1  28      869.67      862.21     93.61 o 
   1   1  28     1106.17     1182.70     72.31 o 
   2   1  28     1078.47     1141.59     70.11 o 
   3   1  28       78.97      148.18     36.04 o 
   4   1  28      841.23      721.65     55.11 o 
   5   1  28       36.29      117.69     39.16 o 
   6   1  28      133.14      266.84    115.51 o 
   0   2  28       48.99        9.34     57.36 o 
   1   2  28      224.14      262.39     48.14 o 
   2   2  28      371.61      336.43     49.55 o 
   3   2  28       54.36       82.15     33.97 o 
   4   2  28       94.06      153.85     36.62 o 
   5   2  28       65.91      203.97     31.37 o 
   6   2  28      172.88      230.28     71.60 o 
   0   3  28      212.74      274.91     72.58 o 
   1   3  28      211.49      148.33     44.31 o 
   2   3  28      206.38      213.46     45.22 o 
   3   3  28      182.02      195.78     39.62 o 
   4   3  28      149.43      226.96     34.06 o 
   5   3  28      185.86      171.83     35.92 o 
   6   3  28      163.06      261.13     39.76 o 
   0   4  28     1130.03     1110.09     99.92 o 
   1   4  28      302.68      316.27     50.96 o 
   2   4  28       52.44       31.18     34.20 o 
   3   4  28       33.39       24.95     35.80 o 
   4   4  28     1492.79     1286.34     59.27 o 
   5   4  28      172.29      251.39     39.45 o 
   6   4  28      147.93      133.38     41.88 o 
   0   5  28      340.13      286.74     78.78 o 
   1   5  28      268.50      191.16     45.78 o 
   2   5  28     1080.38     1128.25     69.30 o 
   3   5  28      161.95      131.88     40.32 o 
   4   5  28      142.07      157.56     29.57 o 
   5   5  28      519.24      448.80     48.44 o 
   6   5  28       84.42      100.49     52.31 o 
   0   6  28     1722.52     1644.57    113.46 o 
   1   6  28      284.35      276.76     48.32 o 
   2   6  28      132.59      120.47     39.78 o 
   3   6  28       80.17       98.54     29.73 o 
   4   6  28      689.41      609.76     55.15 o 
   5   6  28      756.07      792.20     58.74 o 
   0   7  28      828.08      925.93     93.56 o 
   1   7  28      456.70      495.05     54.73 o 
   2   7  28      100.19      148.64     37.68 o 
   3   7  28      130.34      155.39     35.09 o 
   4   7  28        8.38       75.45     35.86 o 
   5   7  28      148.41      214.50     42.78 o 
   0   8  28      855.13      991.41    115.23 o 
   1   8  28      845.96      848.24     62.72 o 
   2   8  28       31.83       75.99     32.90 o 
   3   8  28      224.00      355.31     41.42 o 
   4   8  28      584.84      564.65     52.71 o 
   5   8  28      133.08      189.07     66.48 o 
   0   9  28      818.30      837.24     88.59 o 
   1   9  28     1388.17     1361.49     71.68 o 
   2   9  28      459.64      483.56     49.57 o 
   3   9  28      369.15      414.38     42.79 o 
   4   9  28      280.34      295.05     50.04 o 
   5   9  28      274.91      292.70     51.31 o 
   0  10  28       72.99       70.71     50.15 o 
   1  10  28      683.23      687.60     57.10 o 
   2  10  28      236.36      308.02     41.72 o 
   3  10  28      300.63      349.27     43.11 o 
   4  10  28      363.90      394.42     53.57 o 
   5  10  28      184.20      123.08     46.07 o 
   0  11  28     1221.08     1331.45     98.87 o 
   1  11  28      179.88      251.07     43.96 o 
   2  11  28      406.54      478.47     48.82 o 
   3  11  28      360.14      390.05     51.94 o 
   4  11  28      258.58      298.29     45.74 o 
   5  11  28      482.04      373.26     54.51 o 
   0  12  28        0.30       41.45     73.12 o 
   1  12  28     1288.75     1253.54     66.61 o 
   2  12  28      186.76      129.91     37.21 o 
   3  12  28      175.16      188.95     49.90 o 
   4  12  28      347.29      432.94     61.91 o 
   5  12  28      760.41      622.12     77.14 o 
   0  13  28        5.08        5.61     38.48 o 
   1  13  28      146.62      191.27     42.62 o 
   2  13  28      164.87      193.37     50.61 o 
   3  13  28      182.79      220.20     43.86 o 
   4  13  28      629.69      618.73     69.50 o 
   0  14  28      323.65      391.63     63.66 o 
   1  14  28      323.04      254.67     44.51 o 
   2  14  28      109.17       93.50     48.28 o 
   3  14  28      131.55      221.29     53.53 o 
   4  14  28      688.14      577.06     75.54 o 
   0  15  28        0.11      149.14     70.39 o 
   1  15  28      166.07      149.06     48.73 o 
   2  15  28       91.23       82.80     55.02 o 
   3  15  28      320.83      368.23     55.07 o 
   4  15  28      307.98      207.89     58.84 o 
   0  16  28        4.85       88.48     48.01 o 
   1  16  28      222.18      240.01     47.82 o 
   2  16  28      301.24      291.66     50.43 o 
   3  16  28      633.19      359.31     82.24 o 
   0  17  28      198.80      262.09     59.78 o 
   1  17  28      317.12      324.06     50.59 o 
   2  17  28        2.56       71.39     63.99 o 
   3  17  28       53.42       11.87     62.71 o 
   0  18  28      327.44      318.96     57.77 o 
   1  18  28       56.53      212.02     45.68 o 
   2  18  28      138.81      123.86     62.58 o 
   3  18  28      317.84      282.51     78.79 o 
   0  19  28      194.89      435.74     76.46 o 
   1  19  28       91.46      263.74     52.59 o 
   2  19  28       54.88      156.39     61.83 o 
   0  20  28       75.33      134.99     71.12 o 
   1  20  28       81.48      192.54     43.17 o 
   1   0  29        1.86        1.88     52.12 o 
   2   0  29       27.03       20.92     49.45 o 
   3   0  29      103.22      104.26     53.38 o 
   4   0  29      633.40      617.57     78.83 o 
   5   0  29       11.13      113.41     57.62 o 
   0   1  29      201.85      274.87     73.26 o 
   1   1  29       28.28       48.48     40.50 o 
   2   1  29       31.40       19.19     36.06 o 
   3   1  29      233.92      139.82     43.23 o 
   4   1  29      275.58      280.18     46.36 o 
   5   1  29      197.58      243.27     37.03 o 
   0   2  29      752.38      873.10     95.82 o 
   1   2  29      160.80      160.80     44.67 o 
   2   2  29      109.37      107.88     40.48 o 
   3   2  29      284.70      323.46     47.66 o 
   4   2  29      331.46      391.52     56.10 o 
   5   2  29        0.28      157.56     78.43 o 
   0   3  29       57.05      108.68     62.67 o 
   1   3  29        7.17       43.92     39.43 o 
   2   3  29      431.17      335.78     50.47 o 
   3   3  29      116.65       76.94     33.78 o 
   4   3  29      359.84      291.17     38.35 o 
   5   3  29      131.56      202.87     42.01 o 
   0   4  29      206.35      195.55     67.39 o 
   1   4  29       95.56       88.56     40.35 o 
   2   4  29       27.40        9.67     32.64 o 
   3   4  29       80.44      105.33     33.74 o 
   4   4  29       29.21      109.15     41.97 o 
   5   4  29       59.55      133.48     38.12 o 
   0   5  29      212.23      143.95     65.95 o 
   1   5  29      105.68      181.62     43.80 o 
   2   5  29       23.15       26.72     33.05 o 
   3   5  29       89.74      125.44     34.70 o 
   4   5  29      281.34      253.54     39.18 o 
   5   5  29       78.38      172.03     45.88 o 
   0   6  29       41.24       -0.43     55.40 o 
   1   6  29      559.20      600.05     59.31 o 
   2   6  29       97.89        4.98     31.94 o 
   3   6  29      402.31      442.42     48.37 o 
   4   6  29       84.60       94.68     42.66 o 
   5   6  29       45.36      139.08     49.73 o 
   0   7  29      418.18      440.11     77.37 o 
   1   7  29       75.44      111.56     38.70 o 
   2   7  29      251.49      212.15     43.68 o 
   3   7  29       49.05      148.75     32.57 o 
   4   7  29      142.44      160.08     46.45 o 
   5   7  29       58.82      100.05     36.77 o 
   0   8  29        0.56       23.63     46.43 o 
   1   8  29      314.09      359.40     50.10 o 
   2   8  29       10.89       68.41     29.50 o 
   3   8  29       79.33      137.34     35.23 o 
   4   8  29      254.77      308.08     61.48 o 
   5   8  29      204.50      267.71     50.53 o 
   0   9  29      786.16      705.77     84.84 o 
   1   9  29      512.04      505.38     54.69 o 
   2   9  29      302.10      368.40     46.45 o 
   3   9  29       84.12      138.89     44.21 o 
   4   9  29      140.21      212.33     48.62 o 
   5   9  29      493.11      395.69     55.00 o 
   0  10  29      143.53      151.19     60.05 o 
   1  10  29      130.74      148.94     38.02 o 
   2  10  29      167.76      179.70     37.83 o 
   3  10  29      213.26      118.17     54.33 o 
   4  10  29      539.03      490.73     56.58 o 
   5  10  29       18.91       69.56     40.84 o 
   0  11  29      181.79      181.65     54.36 o 
   1  11  29       76.03      142.00     38.32 o 
   2  11  29       25.60        6.04     29.70 o 
   3  11  29       70.79      143.95     52.35 o 
   4  11  29      130.63      159.28     49.52 o 
   0  12  29       25.65       57.79     48.62 o 
   1  12  29      109.56      154.64     36.98 o 
   2  12  29       79.06      107.74     40.61 o 
   3  12  29      128.28      193.57     53.58 o 
   4  12  29      125.15      127.64     59.95 o 
   0  13  29        6.36       19.77     48.30 o 
   1  13  29      332.23      414.82     47.92 o 
   2  13  29      145.74      125.69     50.87 o 
   3  13  29      474.24      368.75     59.71 o 
   4  13  29      233.21      169.68     52.85 o 
   0  14  29      247.56      243.84     61.69 o 
   1  14  29      124.06      179.74     41.01 o 
   2  14  29      146.60      113.61     66.97 o 
   3  14  29       36.43      159.96     64.33 o 
   4  14  29      223.32      179.55     59.55 o 
   0  15  29       12.79       76.03     52.94 o 
   1  15  29       51.92      128.31     39.65 o 
   2  15  29       13.01       87.03     45.17 o 
   3  15  29      449.11      435.61     68.64 o 
   0  16  29      267.87      343.08     68.24 o 
   1  16  29       48.24      151.61     46.82 o 
   2  16  29        4.81       70.29     40.55 o 
   3  16  29      133.52       59.63     70.36 o 
   0  17  29       60.50      187.31     48.10 o 
   1  17  29       43.57      102.74     63.84 o 
   2  17  29      144.88      161.89     50.88 o 
   0  18  29      127.53      245.31     49.43 o 
   1  18  29       10.73      171.27     44.90 o 
   2  18  29       86.20      254.62     54.23 o 
   0  19  29      162.51      372.74    142.25 o 
   1  19  29       65.93      180.34    104.76 o 
   0   0  30       26.35      -38.28     81.42 o 
   1   0  30      557.39      393.93     76.16 o 
   2   0  30      171.13      113.72     55.26 o 
   3   0  30      120.68       85.76     66.87 o 
   4   0  30      350.56      515.99     94.69 o 
   5   0  30     1714.30     1557.17    108.32 o 
   0   1  30       63.69       36.52     55.87 o 
   1   1  30      216.41      201.37     48.39 o 
   2   1  30      286.45      283.39     48.40 o 
   3   1  30      185.91      261.95     45.44 o 
   4   1  30      530.46      489.91     54.39 o 
   5   1  30      205.76      217.33     49.61 o 
   0   2  30       58.50       34.68     57.82 o 
   1   2  30      567.09      631.05     60.83 o 
   2   2  30      200.18      153.35     44.31 o 
   3   2  30        8.54       68.57     34.60 o 
   4   2  30        4.71       76.78     36.72 o 
   5   2  30      206.81      213.10     36.75 o 
   0   3  30       81.06       77.57     61.60 o 
   1   3  30       92.66       73.56     39.82 o 
   2   3  30       42.47       70.42     37.29 o 
   3   3  30      402.79      413.81     50.86 o 
   4   3  30      987.51      939.36     63.19 o 
   5   3  30      292.94      325.18     53.08 o 
   0   4  30       67.48       44.22     55.99 o 
   1   4  30      691.12      628.59     61.51 o 
   2   4  30      464.40      496.44     55.49 o 
   3   4  30      489.73      461.44     53.31 o 
   4   4  30      257.47      200.54     40.46 o 
   5   4  30       26.94       94.21     51.61 o 
   0   5  30      158.53      217.16     65.81 o 
   1   5  30      255.25      243.34     47.21 o 
   2   5  30      547.86      565.06     57.31 o 
   3   5  30      444.05      434.32     53.23 o 
   4   5  30      205.67      235.39     64.99 o 
   5   5  30      193.67      297.45     51.83 o 
   0   6  30      503.68      354.34     73.67 o 
   1   6  30      244.99      229.49     47.83 o 
   2   6  30      585.80      570.60     57.30 o 
   3   6  30      174.42      179.81     40.64 o 
   4   6  30       65.09       74.00     73.90 o 
   5   6  30       75.30       16.68     39.00 o 
   0   7  30      904.70      980.83     97.17 o 
   1   7  30       84.12       24.58     36.52 o 
   2   7  30      526.11      415.65     53.93 o 
   3   7  30       35.46       90.63     43.33 o 
   4   7  30      121.83      210.54     41.05 o 
   5   7  30      729.65      621.33     82.45 o 
   0   8  30       13.78       58.99     51.70 o 
   1   8  30      282.28      253.58     46.26 o 
   2   8  30      666.70      625.13     59.00 o 
   3   8  30      216.94      219.50     38.07 o 
   4   8  30       16.12      102.41     58.96 o 
   0   9  30      891.64      782.25     90.48 o 
   1   9  30      819.53      877.25     66.41 o 
   2   9  30      766.59      800.31     63.14 o 
   3   9  30       73.26      131.11     42.26 o 
   4   9  30     1371.15     1423.83     78.80 o 
   0  10  30      120.58      261.29     64.29 o 
   1  10  30      649.07      611.05     59.92 o 
   2  10  30      611.23      679.71     58.93 o 
   3  10  30      149.54       57.27     50.69 o 
   4  10  30      455.19      407.38     52.34 o 
   0  11  30        2.99       62.08     53.00 o 
   1  11  30      584.33      628.05     59.87 o 
   2  11  30      466.90      462.05     52.86 o 
   3  11  30      220.10       88.65     53.28 o 
   4  11  30      544.67      544.25     57.57 o 
   0  12  30      199.78      199.34     63.97 o 
   1  12  30      891.37      834.92     64.05 o 
   2  12  30       10.63      -10.15     48.12 o 
   3  12  30       81.98       94.35     47.40 o 
   4  12  30      316.13      225.69     80.24 o 
   0  13  30      165.13      111.85     56.24 o 
   1  13  30       88.02      108.37     42.02 o 
   2  13  30      131.59       86.31     48.58 o 
   3  13  30       37.42      153.51     50.85 o 
   0  14  30     1115.97     1060.94     92.21 o 
   1  14  30      258.53      302.25     49.15 o 
   2  14  30      430.23      340.15     59.28 o 
   3  14  30      113.64      208.61     55.01 o 
   0  15  30       27.45       95.20     50.24 o 
   1  15  30       56.62      110.65     43.96 o 
   2  15  30      249.03      198.80     48.71 o 
   3  15  30       57.56      165.36     69.52 o 
   0  16  30       66.31      159.67     49.92 o 
   1  16  30       80.93      129.46     66.45 o 
   2  16  30      207.67      263.89     84.17 o 
   0  17  30        0.83      139.79     44.77 o 
   1  17  30      148.90      300.36     71.67 o 
   0  18  30       30.38      219.18     92.90 o 
   1   0  31       86.88      115.73     58.74 o 
   2   0  31       22.96      -32.20     48.71 o 
   3   0  31       60.26      186.63     66.95 o 
   4   0  31        7.68       -0.33     35.60 o 
   0   1  31      583.93      489.05     84.08 o 
   1   1  31       54.03       34.60     39.03 o 
   2   1  31       27.44       49.73     38.24 o 
   3   1  31       94.22      109.27     42.05 o 
   4   1  31      201.11      264.32     43.11 o 
   0   2  31      186.76      163.85     70.35 o 
   1   2  31       69.07      110.43     43.27 o 
   2   2  31       94.77       78.00     39.92 o 
   3   2  31      466.81      464.50     57.25 o 
   4   2  31       26.55       61.15     37.99 o 
   0   3  31        0.00      -17.03     58.76 o 
   1   3  31      235.13      193.07     49.56 o 
   2   3  31      112.83       93.68     39.73 o 
   3   3  31       35.66       50.23     40.20 o 
   4   3  31      124.19      117.31     39.13 o 
   0   4  31      438.55      424.73     81.20 o 
   1   4  31       39.07       77.59     43.49 o 
   2   4  31       85.85       96.66     42.89 o 
   3   4  31      272.62      243.78     47.67 o 
   4   4  31      296.41      213.77     44.74 o 
   0   5  31       76.06       84.75     61.82 o 
   1   5  31      133.81       66.31     42.38 o 
   2   5  31      123.34      169.05     46.97 o 
   3   5  31      220.81      251.57     46.61 o 
   4   5  31       53.42      157.74     41.74 o 
   0   6  31      143.28      147.25     65.30 o 
   1   6  31      265.99      263.07     49.89 o 
   2   6  31      100.39       95.86     45.80 o 
   3   6  31       77.65      118.38     44.04 o 
   4   6  31       85.42      177.69     43.94 o 
   0   7  31        9.13       89.50     60.33 o 
   1   7  31      249.69      259.56     61.08 o 
   2   7  31       47.34       22.17     36.06 o 
   3   7  31      378.17      408.43     52.12 o 
   4   7  31      125.38      112.30     54.17 o 
   0   8  31      558.92      550.51     86.95 o 
   1   8  31      138.86      116.79     46.90 o 
   2   8  31      298.17      280.14     49.31 o 
   3   8  31      193.99      234.07     41.08 o 
   4   8  31      193.96      200.43     54.84 o 
   0   9  31      139.45       63.00     63.88 o 
   1   9  31       53.19       66.60     42.91 o 
   2   9  31        0.99       35.30     34.57 o 
   3   9  31      181.55      198.40     54.74 o 
   4   9  31      528.19      503.55     73.21 o 
   0  10  31       97.20        8.17    103.92 o 
   1  10  31      289.29      333.71     53.83 o 
   2  10  31      327.55      367.86     50.28 o 
   3  10  31      452.40      458.71     69.15 o 
   0  11  31      241.62      368.97     76.43 o 
   1  11  31      205.02      283.51     49.51 o 
   2  11  31      164.74      177.29     50.27 o 
   3  11  31      267.53      248.64     56.22 o 
   0  12  31       91.41      213.48     66.32 o 
   1  12  31      418.39      377.46     51.44 o 
   2  12  31      188.17      156.43     56.83 o 
   3  12  31       19.68       89.68     56.00 o 
   0  13  31      338.85      327.07     91.21 o 
   1  13  31      124.30      198.08     45.78 o 
   2  13  31       92.68      156.01     52.10 o 
   3  13  31        4.39       15.10     54.07 o 
   0  14  31      210.51      281.84     60.56 o 
   1  14  31       23.98       85.48     34.95 o 
   2  14  31      529.62      437.78     62.87 o 
   0  15  31        2.11       90.61     48.80 o 
   1  15  31        1.67       92.27     40.46 o 
   2  15  31      196.59      274.25     58.44 o 
   0  16  31      260.44      244.04     59.27 o 
   1  16  31      145.43      118.46     45.19 o 
   0   0  32     3684.94     3823.10    232.47 o 
   1   0  32      226.46      229.90     76.96 o 
   2   0  32       90.41       98.05     88.18 o 
   3   0  32        5.39      150.78     70.97 o 
   4   0  32      845.12      869.69    113.76 o 
   0   1  32      117.40      101.90     70.30 o 
   1   1  32       47.76       49.62     48.76 o 
   2   1  32      141.23      113.79     47.93 o 
   3   1  32       94.00      107.73     46.76 o 
   4   1  32      162.67      220.79     38.41 o 
   0   2  32      527.24      449.41     99.52 o 
   1   2  32      322.76      298.59     59.11 o 
   2   2  32      102.51       99.06     46.86 o 
   3   2  32       24.85       67.16     34.39 o 
   4   2  32      152.11      125.29     46.18 o 
   0   3  32       44.27       67.79     66.93 o 
   1   3  32       41.18       51.21     47.42 o 
   2   3  32       38.79       28.84     42.41 o 
   3   3  32      724.32      746.48     65.29 o 
   4   3  32      104.29      159.02     45.69 o 
   0   4  32      151.06      167.85     77.12 o 
   1   4  32      412.33      494.86     63.05 o 
   2   4  32       94.47      182.91     49.51 o 
   3   4  32      151.93      173.45     38.80 o 
   4   4  32      233.18      216.91     38.75 o 
   0   5  32      800.89      840.06    105.45 o 
   1   5  32      496.84      505.26     63.12 o 
   2   5  32      286.80      339.47     55.99 o 
   3   5  32       81.32      122.03     35.24 o 
   4   5  32      134.51       88.74     48.75 o 
   0   6  32      799.37      641.45     96.96 o 
   1   6  32      222.77      225.12     50.95 o 
   2   6  32       70.76       45.81     50.54 o 
   3   6  32       20.85       78.73     54.35 o 
   4   6  32      292.11      319.92     55.70 o 
   0   7  32      224.56      129.47     73.02 o 
   1   7  32      281.13      268.92     54.46 o 
   2   7  32      157.47      128.74     42.02 o 
   3   7  32       47.44      132.99     32.57 o 
   0   8  32      328.50      261.03     76.13 o 
   1   8  32      103.48       91.93     46.19 o 
   2   8  32       21.41       27.58     35.29 o 
   3   8  32       67.73      147.18     53.11 o 
   0   9  32       38.29        1.60     58.17 o 
   1   9  32       12.87      -13.90     39.14 o 
   2   9  32       94.58       95.66     38.05 o 
   3   9  32      267.43      144.31     57.40 o 
   0  10  32      106.36       58.47     62.14 o 
   1  10  32      417.69      421.88     57.08 o 
   2  10  32      261.50      239.20     49.17 o 
   3  10  32      371.24      330.84     69.94 o 
   0  11  32        2.83       17.62     52.57 o 
   1  11  32      134.03      218.64     48.98 o 
   2  11  32       49.37      106.81     49.05 o 
   0  12  32      447.46      298.71     72.25 o 
   1  12  32      274.82      316.76     48.82 o 
   2  12  32      196.73      178.60     59.12 o 
   0  13  32       16.98       13.73     46.22 o 
   1  13  32       82.76      121.82     48.34 o 
   2  13  32      233.92      203.70     62.47 o 
   0  14  32      595.71      608.87     89.02 o 
   1  14  32       31.20       93.44     36.99 o 
   1   0  33       12.58       84.20     69.64 o 
   2   0  33      303.43      315.86     79.78 o 
   3   0  33      961.96      686.03     91.96 o 
   0   1  33      128.44       39.11     68.68 o 
   1   1  33      100.66       67.86     49.07 o 
   2   1  33      224.22      168.46     50.64 o 
   3   1  33      350.03      420.41     55.39 o 
   0   2  33      215.32      236.34     82.54 o 
   1   2  33       49.18       61.61     48.52 o 
   2   2  33      168.90      216.59     51.85 o 
   3   2  33       16.39       33.95     32.94 o 
   0   3  33       85.98      148.66     75.30 o 
   1   3  33       65.76       60.41     49.40 o 
   2   3  33      256.56      239.82     55.02 o 
   3   3  33      128.60      109.74     37.96 o 
   0   4  33      270.02      282.70     79.23 o 
   1   4  33      251.23      238.53     56.85 o 
   2   4  33       31.19      118.76     47.08 o 
   3   4  33      118.25      224.86     51.37 o 
   0   5  33      179.56      143.15     70.06 o 
   1   5  33       64.96       59.00     44.83 o 
   2   5  33       22.50       57.41     44.84 o 
   3   5  33       11.97       60.76     46.62 o 
   0   6  33       59.62       23.85     68.74 o 
   1   6  33       57.80       30.80     43.50 o 
   2   6  33       12.11       41.07     37.53 o 
   3   6  33       28.50      125.12     34.71 o 
   0   7  33      569.39      489.06     88.62 o 
   1   7  33       37.07       39.17     43.39 o 
   2   7  33      175.82      157.75     43.23 o 
   3   7  33       39.06       68.36     53.95 o 
   0   8  33      165.18      220.35     74.98 o 
   1   8  33      204.18      170.24     48.73 o 
   2   8  33       25.05       35.39     49.85 o 
   0   9  33      446.32      542.46     88.47 o 
   1   9  33       94.11      175.19     46.32 o 
   2   9  33      206.02      179.15     46.82 o 
   0  10  33      451.10      414.26     80.68 o 
   1  10  33       78.19      151.52     44.86 o 
   2  10  33       10.05       42.82     37.79 o 
   0  11  33      279.18      324.65     75.39 o 
   1  11  33       31.10       86.38     36.97 o 
   0  12  33        0.48      107.08     57.31 o 
   1  12  33      218.32      242.30     52.54 o 
   0   0  34      376.59      201.89    127.73 o 
   1   0  34      802.27      885.64    108.05 o 
   2   0  34        0.14      -30.90     58.01 o 
   3   0  34     4819.88     4267.16    205.85 o 
   0   1  34      439.86      232.18     80.66 o 
   1   1  34      113.38      120.68     51.18 o 
   2   1  34       70.68       46.76     44.78 o 
   0   2  34     2512.25     2046.97    131.76 o 
   1   2  34      227.94      194.56     53.69 o 
   2   2  34      568.89      651.30     67.40 o 
   0   3  34     1979.54     1546.09    129.00 o 
   1   3  34     1596.45     1583.57     89.36 o 
   2   3  34      114.93      140.01     43.89 o 
   0   4  34      221.36      214.90     80.68 o 
   1   4  34       97.64      131.86     49.91 o 
   2   4  34      125.33      106.62     43.18 o 
   0   5  34     1590.44     1289.57    120.20 o 
   1   5  34       16.78       98.05     46.43 o 
   2   5  34      176.69      129.00     46.67 o 
   0   6  34      216.19      206.25     71.85 o 
   1   6  34       71.45       15.04     41.68 o 
   2   6  34       39.76      130.06     45.30 o 
   0   7  34      991.99      984.85    107.97 o 
   1   7  34       93.25       58.49     45.94 o 
   2   7  34       95.77      173.07     47.23 o 
   0   8  34      511.51      599.78     92.62 o 
   1   8  34       90.48       84.02     44.74 o 
   0   9  34       67.53      179.32     69.91 o 
   1   9  34      414.86      430.03     59.14 o 
   1   0  35     1817.81     1725.35    140.28 o 
   0   1  35      400.36      404.47     88.07 o 
   1   1  35      652.35      641.29     73.84 o 
   0   2  35     1364.83     1233.62    118.26 o 
   1   2  35      381.97      454.86     69.86 o 
   0   3  35       21.12      142.71     75.86 o 
   1   3  35      123.08      120.51     55.01 o 
   0   4  35       61.58      -66.71     66.71 o 
   1   4  35       66.35       79.99     47.69 o 
   0   5  35       32.55       24.63     81.56 o 
   1   5  35       11.06       45.48     53.76 o 
   0   6  35        4.87       -0.48     78.59 o 
                                                 
